# Supplementary material for: Transgenic Arabidopsis thaliana containing increased levels of ATP and sucrose is more susceptible to Pseudomonas syringae
Source: PLoS One. 2017 Feb 2;12(2):e0171040. doi: 10.1371/journal.pone.0171040 (PMC5289510; doi:10.1371/journal.pone.0171040)
Supplement: S1 Table — (XLSX) [file pone.0171040.s001.xlsx]

## Sheet: LRR-RLK
Table S1a. Basal mRNA expression levels of LRR-containing receptor-like kinases (RLKs) in the leaf of 20-day-old plants before infection.
ACCESSION	Subfamily	RLK/RLCK	WT-mean	T-DNA-mean	OE7-mean	OE21-mean	P (T-DNA vs WT)	P OE7 (vs WT)	P OE21 (vs WT)	FC T-DNA	FC OE7	FC OE21	Primary Gene Symbol	Gene Description
AT1G05700.1	LRR-I	RLK	82	82	89	71	0.991	0.619	0.446	1	1.08537	0.865854		leucine-rich repeat protein kinase, putative; similar to light repressible receptor protein kinase [Arabidopsis thaliana] (TAIR:AT4G29990.1); similar to leucine-rich repeat protein kinase, putative [Arabidopsis thaliana] (TAIR:AT2G19230.1); similar to leucine-rich repeat protein kinase, putative [Arabidopsis thaliana] (TAIR:AT2G19210.1); similar to leaf senescence-associated receptor-like protein…
AT1G07550.1	LRR-I	RLK	208	228	79	79	0.726	0.006	0.007	1.09615	0.379808	0.379808		leucine-rich repeat protein kinase, putative; similar to leucine-rich repeat protein kinase, putative [Arabidopsis thaliana] (TAIR:AT2G14510.1); similar to leucine-rich repeat protein kinase, putative [Arabidopsis thaliana] (TAIR:AT2G14440.1); similar to leucine-rich repeat protein kinase, putative [Arabidopsis thaliana] (TAIR:AT1G07560.1); similar to leaf senescence-associated receptor-like prot…
AT1G07560.1	LRR-I	RLK	421	472	417	409	0.542	0.939	0.817	1.12114	0.990499	0.971496		leucine-rich repeat protein kinase, putative; similar to leucine-rich repeat protein kinase, putative [Arabidopsis thaliana] (TAIR:AT3G21340.1); similar to MEE39 (maternal effect embryo arrest 39), kinase [Arabidopsis thaliana] (TAIR:AT3G46330.1); similar to leucine-rich repeat protein kinase, putative [Arabidopsis thaliana] (TAIR:AT1G51820.1); similar to leaf senescence-associated receptor-like …
AT1G49100.1	LRR-I	RLK	302	323	375	220	0.841	0.242	0.219	1.06954	1.24172	0.728477		leucine-rich repeat protein kinase, putative; similar to leucine-rich repeat protein kinase, putative [Arabidopsis thaliana] (TAIR:AT3G21340.1); similar to leucine-rich repeat protein kinase, putative [Arabidopsis thaliana] (TAIR:AT1G51850.1); similar to leucine-rich repeat protein kinase, putative [Arabidopsis thaliana] (TAIR:AT1G51820.1); similar to leaf senescence-associated receptor-like prot…
AT1G51620.1	LRR-I	RLCK	280	305	277	330	0.536	0.946	0.224	1.08929	0.989286	1.17857		protein kinase family protein; similar to leucine-rich repeat protein kinase, putative [Arabidopsis thaliana] (TAIR:AT1G51805.1); similar to hypothetical protein [Vitis vinifera] (GB:CAN65001.1); contains InterPro domain Protein kinase, core; (InterPro:IPR000719); contains InterPro domain Protein kinase-like (InterPro:IPR011009)
AT1G51790.1	LRR-I	RLK	124	128	150	129	0.599	0.05	0.803	1.03226	1.20968	1.04032		kinase; similar to leucine-rich repeat protein kinase, putative [Arabidopsis thaliana] (TAIR:AT1G51800.1); similar to light repressible receptor protein kinase [Arabidopsis thaliana] (TAIR:AT4G29990.1); similar to leucine-rich repeat protein kinase, putative [Arabidopsis thaliana] (TAIR:AT2G19210.1); similar to leaf senescence-associated receptor-like protein kinase [Phaseolus vulgaris] (GB:AAG00…
AT1G51800.1	LRR-I	RLK	130	115	146	207	0.508	0.4	0.032	0.884615	1.12308	1.59231	IMPAIRED OOMYCETE SUSCEPTIBILITY 1 (IOS1)	leucine-rich repeat protein kinase, putative; similar to leucine-rich repeat protein kinase, putative [Arabidopsis thaliana] (TAIR:AT3G21340.1); similar to leucine-rich repeat protein kinase, putative [Arabidopsis thaliana] (TAIR:AT1G51880.1); similar to leucine-rich repeat protein kinase, putative [Arabidopsis thaliana] (TAIR:AT1G51860.1); similar to leaf senescence-associated receptor-like prot…
AT1G51805.1	LRR-I	RLK	5266	6527	741	797	0.124	0.001	0.001	1.23946	0.140714	0.151348		leucine-rich repeat protein kinase, putative; similar to leucine-rich repeat protein kinase, putative [Arabidopsis thaliana] (TAIR:AT3G21340.1); similar to leucine-rich repeat protein kinase, putative [Arabidopsis thaliana] (TAIR:AT1G51850.1); similar to leucine-rich repeat protein kinase, putative [Arabidopsis thaliana] (TAIR:AT1G51820.1); similar to leaf senescence-associated receptor-like prot…
AT1G51810.1	LRR-I	RLK	177	213	111	120	0.592	0.194	0.275	1.20339	0.627119	0.677966		kinase; similar to leucine-rich repeat protein kinase, putative [Arabidopsis thaliana] (TAIR:AT3G21340.1); similar to leucine-rich repeat protein kinase, putative [Arabidopsis thaliana] (TAIR:AT1G51850.1); similar to leucine-rich repeat protein kinase, putative [Arabidopsis thaliana] (TAIR:AT1G51820.1); similar to unnamed protein product [Vitis vinifera] (GB:CAO45750.1); contains InterPro domain …
AT1G51820.1	LRR-I	RLK	438	220	457	599	0.014	0.63	0.076	0.502283	1.04338	1.36758		leucine-rich repeat protein kinase, putative; similar to leucine-rich repeat protein kinase, putative [Arabidopsis thaliana] (TAIR:AT3G21340.1); similar to leucine-rich repeat protein kinase, putative [Arabidopsis thaliana] (TAIR:AT1G51850.1); similar to leucine-rich repeat protein kinase, putative [Arabidopsis thaliana] (TAIR:AT1G51805.1); similar to leaf senescence-associated receptor-like prot…
AT1G51830.1	LRR-I	RLK	76	84	119	160	0.571	0.018	0.054	1.10526	1.56579	2.10526		ATP binding / kinase/ protein serine/threonine kinase; similar to leucine-rich repeat protein kinase, putative [Arabidopsis thaliana] (TAIR:AT1G51850.1); similar to leucine-rich repeat protein kinase, putative [Arabidopsis thaliana] (TAIR:AT1G51805.1); similar to leucine-rich repeat protein kinase, putative [Arabidopsis thaliana] (TAIR:AT1G51820.1); similar to leaf senescence-associated receptor-…
AT1G51850.1	LRR-I	RLK	188	160	198	234	0.331	0.62	0.337	0.851064	1.05319	1.24468		leucine-rich repeat protein kinase, putative; similar to leucine-rich repeat protein kinase, putative [Arabidopsis thaliana] (TAIR:AT3G21340.1); similar to leucine-rich repeat protein kinase, putative [Arabidopsis thaliana] (TAIR:AT1G51805.1); similar to leucine-rich repeat protein kinase, putative [Arabidopsis thaliana] (TAIR:AT1G51820.1); similar to leaf senescence-associated receptor-like prot…
AT1G51860.1	LRR-I	RLK	583	948	923	569	0.265	0.11	0.894	1.62607	1.58319	0.975986		leucine-rich repeat protein kinase, putative; similar to protein kinase family protein [Arabidopsis thaliana] (TAIR:AT1G51910.1); similar to leucine-rich repeat protein kinase, putative [Arabidopsis thaliana] (TAIR:AT1G51890.1); similar to leucine-rich repeat protein kinase, putative [Arabidopsis thaliana] (TAIR:AT1G51880.1); similar to leaf senescence-associated receptor-like protein kinase [Pha…
AT1G51870.1	LRR-I	RLK	317	337	89	81	0.584	0.001	0.001	1.06309	0.280757	0.255521		protein kinase family protein; similar to leucine-rich repeat protein kinase, putative [Arabidopsis thaliana] (TAIR:AT1G51890.1); similar to leucine-rich repeat protein kinase, putative [Arabidopsis thaliana] (TAIR:AT1G51880.1); similar to leucine-rich repeat protein kinase, putative [Arabidopsis thaliana] (TAIR:AT1G51860.1); similar to unnamed protein product [Vitis vinifera] (GB:CAO45750.1); co…
AT1G51880.1	LRR-I	RLK	160	165	188	139	0.905	0.35	0.457	1.03125	1.175	0.86875	ROOT HAIR SPECIFIC 6 (RHS6)	leucine-rich repeat protein kinase, putative; similar to protein kinase family protein [Arabidopsis thaliana] (TAIR:AT1G51910.1); similar to leucine-rich repeat protein kinase, putative [Arabidopsis thaliana] (TAIR:AT1G51890.1); similar to leucine-rich repeat protein kinase, putative [Arabidopsis thaliana] (TAIR:AT1G51860.1); similar to protein kinase, putative [Musa balbisiana] (GB:ABF70114.1); …
AT1G51890.1	LRR-I	RLK	279	300	162	155	0.72	0.009	0.006	1.07527	0.580645	0.555556		leucine-rich repeat protein kinase, putative; similar to protein kinase family protein [Arabidopsis thaliana] (TAIR:AT1G51910.1); similar to leucine-rich repeat protein kinase, putative [Arabidopsis thaliana] (TAIR:AT1G51880.1); similar to leucine-rich repeat protein kinase, putative [Arabidopsis thaliana] (TAIR:AT1G51860.1); similar to leaf senescence-associated receptor-like protein kinase [Pha…
AT1G51910.1	LRR-I	RLK	128	145	192	255	0.309	0.034	0.087	1.13281	1.5	1.99219		protein kinase family protein; similar to leucine-rich repeat protein kinase, putative [Arabidopsis thaliana] (TAIR:AT1G51890.1); similar to leucine-rich repeat protein kinase, putative [Arabidopsis thaliana] (TAIR:AT1G51880.1); similar to leucine-rich repeat protein kinase, putative [Arabidopsis thaliana] (TAIR:AT1G51860.1); similar to unnamed protein product [Vitis vinifera] (GB:CAO45750.1); co…
AT1G67720.1	LRR-I	RLK	2807	1910	2092	2836	0.059	0.034	0.919	0.680442	0.74528	1.01033		leucine-rich repeat family protein / protein kinase family protein; similar to kinase [Arabidopsis thaliana] (TAIR:AT2G37050.1); similar to unknown protein [Arabidopsis thaliana] (TAIR:AT2G37050.3); similar to leucine-rich repeat family protein, putative, expressed [Oryza sativa (japonica cultivar-group)] (GB:ABA95578.2); similar to leucine-rich repeat family protein, putative, expressed [Oryza s…
AT2G04300.1	LRR-I	RLK	128	181	160	131	0.096	0.457	0.869	1.41406	1.25	1.02344		leucine-rich repeat protein kinase, putative; similar to leucine-rich repeat protein kinase, putative [Arabidopsis thaliana] (TAIR:AT3G21340.1); similar to leucine-rich repeat protein kinase, putative [Arabidopsis thaliana] (TAIR:AT1G51850.1); similar to leucine-rich repeat protein kinase, putative [Arabidopsis thaliana] (TAIR:AT1G51820.1); similar to unnamed protein product [Vitis vinifera] (GB:…
AT2G14440.1	LRR-I	RLK	130	94	113	134	0.085	0.206	0.773	0.723077	0.869231	1.03077		leucine-rich repeat protein kinase, putative; similar to leucine-rich repeat protein kinase, putative [Arabidopsis thaliana] (TAIR:AT2G14510.1); similar to MEE39 (maternal effect embryo arrest 39), kinase [Arabidopsis thaliana] (TAIR:AT3G46330.1); similar to leucine-rich repeat protein kinase, putative [Arabidopsis thaliana] (TAIR:AT1G07550.1); similar to leaf senescence-associated receptor-like …
AT2G14510.1	LRR-I	RLK	71	65	84	80	0.493	0.317	0.39	0.915493	1.1831	1.12676		leucine-rich repeat protein kinase, putative; similar to MEE39 (maternal effect embryo arrest 39), kinase [Arabidopsis thaliana] (TAIR:AT3G46330.1); similar to leucine-rich repeat protein kinase, putative [Arabidopsis thaliana] (TAIR:AT2G14440.1); similar to leucine-rich repeat protein kinase, putative [Arabidopsis thaliana] (TAIR:AT1G07550.1); similar to Os05g0524500 [Oryza sativa (japonica cult…
AT2G19190.1	LRR-I	RLK	556	837	650	586	0.156	0.36	0.557	1.5054	1.16906	1.05396	FLG22-INDUCED RECEPTOR-LIKE KINASE 1 (FRK1)	Receptor-like protein kinase. Involved in early defense signaling.
AT2G19210.1	LRR-I	RLK	182	263	278	211	0.245	0.12	0.405	1.44505	1.52747	1.15934		leucine-rich repeat protein kinase, putative; similar to FRK1 (FLG22-INDUCED RECEPTOR-LIKE KINASE 1), kinase [Arabidopsis thaliana] (TAIR:AT2G19190.1); similar to light repressible receptor protein kinase [Arabidopsis thaliana] (TAIR:AT4G29990.1); similar to leucine-rich repeat protein kinase, putative [Arabidopsis thaliana] (TAIR:AT2G19230.1); similar to leaf senescence-associated receptor-like …
AT2G19230.1	LRR-I	RLK	143	146	158	142	0.903	0.41	0.973	1.02098	1.1049	0.993007		leucine-rich repeat protein kinase, putative; similar to FRK1 (FLG22-INDUCED RECEPTOR-LIKE KINASE 1), kinase [Arabidopsis thaliana] (TAIR:AT2G19190.1); similar to light repressible receptor protein kinase [Arabidopsis thaliana] (TAIR:AT4G29990.1); similar to leucine-rich repeat protein kinase, putative [Arabidopsis thaliana] (TAIR:AT2G19210.1); similar to unnamed protein product [Vitis vinifera] …
AT2G28960.1	LRR-I	RLK	170	211	195	172	0.146	0.366	0.894	1.24118	1.14706	1.01176		leucine-rich repeat protein kinase, putative; similar to leucine-rich repeat family protein / protein kinase family protein [Arabidopsis thaliana] (TAIR:AT2G29000.1); similar to leucine-rich repeat protein kinase, putative [Arabidopsis thaliana] (TAIR:AT2G28990.1); similar to leucine-rich repeat protein kinase, putative [Arabidopsis thaliana] (TAIR:AT1G51820.1); similar to leaf senescence-associa…
AT2G28970.1	LRR-I	RLK	159	192	193	136	0.394	0.409	0.429	1.20755	1.21384	0.855346		leucine-rich repeat protein kinase, putative; similar to leucine-rich repeat protein kinase, putative [Arabidopsis thaliana] (TAIR:AT1G51850.1); similar to leucine-rich repeat protein kinase, putative [Arabidopsis thaliana] (TAIR:AT2G28990.1); similar to leucine-rich repeat protein kinase, putative [Arabidopsis thaliana] (TAIR:AT1G51820.1); similar to leaf senescence-associated receptor-like prot…
AT2G28990.1	LRR-I	RLK	254	235	243	196	0.714	0.797	0.245	0.925197	0.956693	0.771654		leucine-rich repeat protein kinase, putative; similar to leucine-rich repeat protein kinase, putative [Arabidopsis thaliana] (TAIR:AT1G51850.1); similar to leucine-rich repeat protein kinase, putative [Arabidopsis thaliana] (TAIR:AT2G28970.1); similar to leucine-rich repeat protein kinase, putative [Arabidopsis thaliana] (TAIR:AT1G51820.1); similar to leaf senescence-associated receptor-like prot…
AT2G29000.1	LRR-I	RLK	71	92	106	97	0.083	0.041	0.039	1.29577	1.49296	1.3662		leucine-rich repeat family protein / protein kinase family protein; similar to leucine-rich repeat protein kinase, putative [Arabidopsis thaliana] (TAIR:AT3G21340.1); similar to leucine-rich repeat protein kinase, putative [Arabidopsis thaliana] (TAIR:AT2G28960.1); similar to leucine-rich repeat protein kinase, putative [Arabidopsis thaliana] (TAIR:AT4G20450.1); similar to unnamed protein product…
AT2G37050.3	LRR-I	RLK	6629	5114	6308	8078	0.464	0.749	0.229	0.771459	0.951576	1.21859		kinase; similar to leucine-rich repeat family protein / protein kinase family protein [Arabidopsis thaliana] (TAIR:AT1G67720.1); similar to leucine-rich repeat family protein, putative, expressed [Oryza sativa (japonica cultivar-group)] (GB:ABA95578.2); similar to hypothetical protein [Vitis vinifera] (GB:CAN67050.1); similar to unnamed protein product [Vitis vinifera] (GB:CAO18053.1); contains I…
AT3G21340.1	LRR-I	RLK	674	853	741	462	0.524	0.718	0.027	1.26558	1.09941	0.68546		leucine-rich repeat protein kinase, putative; similar to leucine-rich repeat protein kinase, putative [Arabidopsis thaliana] (TAIR:AT1G51850.1); similar to leucine-rich repeat protein kinase, putative [Arabidopsis thaliana] (TAIR:AT1G49100.1); similar to leucine-rich repeat protein kinase, putative [Arabidopsis thaliana] (TAIR:AT1G51820.1); similar to leaf senescence-associated receptor-like prot…
AT3G46330.1	LRR-I	RLK	135	117	61	66	0.54	0.008	0.011	0.866667	0.451852	0.488889	MATERNAL EFFECT EMBRYO ARREST 39 (MEE39)	MEE39 (maternal effect embryo arrest 39); kinase; similar to leucine-rich repeat protein kinase, putative [Arabidopsis thaliana] (TAIR:AT3G46340.1); similar to leucine-rich repeat protein kinase, putative [Arabidopsis thaliana] (TAIR:AT5G59650.1); similar to leucine-rich repeat protein kinase, putative [Arabidopsis thaliana] (TAIR:AT3G46400.1); similar to unnamed protein product [Vitis vinifera] …
AT3G46340.1	LRR-I	RLK	168	162	203	183	0.874	0.376	0.722	0.964286	1.20833	1.08929		leucine-rich repeat protein kinase, putative; similar to MEE39 (maternal effect embryo arrest 39), kinase [Arabidopsis thaliana] (TAIR:AT3G46330.1); similar to leucine-rich repeat protein kinase, putative [Arabidopsis thaliana] (TAIR:AT3G46350.1); similar to leucine-rich repeat protein kinase, putative [Arabidopsis thaliana] (TAIR:AT3G46400.1); similar to leaf senescence-associated receptor-like …
AT3G46350.1	LRR-I	RLK	308	432	412	369	0.085	0.057	0.018	1.4026	1.33766	1.19805		leucine-rich repeat protein kinase, putative; similar to leucine-rich repeat protein kinase, putative [Arabidopsis thaliana] (TAIR:AT5G59680.1); similar to leucine-rich repeat protein kinase, putative [Arabidopsis thaliana] (TAIR:AT3G46340.1); similar to leucine-rich repeat protein kinase, putative [Arabidopsis thaliana] (TAIR:AT3G46400.1); similar to leaf senescence-associated receptor-like prot…
AT3G46370.1	LRR-I	RLK	2471	2808	1494	1607	0.092	0.01	0.004	1.13638	0.604614	0.650344		leucine-rich repeat protein kinase, putative; similar to leucine-rich repeat protein kinase, putative [Arabidopsis thaliana] (TAIR:AT3G46340.1); similar to leucine-rich repeat family protein / protein kinase family protein [Arabidopsis thaliana] (TAIR:AT3G46420.1); similar to leucine-rich repeat protein kinase, putative [Arabidopsis thaliana] (TAIR:AT3G46400.1); similar to unnamed protein product…
AT3G46400.1	LRR-I	RLK	128	175	213	157	0.136	0.016	0.34	1.36719	1.66406	1.22656		leucine-rich repeat protein kinase, putative; similar to leucine-rich repeat protein kinase, putative [Arabidopsis thaliana] (TAIR:AT3G46340.1); similar to leucine-rich repeat protein kinase, putative [Arabidopsis thaliana] (TAIR:AT3G46370.1); similar to leucine-rich repeat family protein / protein kinase family protein [Arabidopsis thaliana] (TAIR:AT3G46420.1); similar to unnamed protein product…
AT3G46410.1	LRR-I	RLCK	273	389	518	417	0.081	0.045	0.233	1.42491	1.89744	1.52747		protein kinase family protein; similar to leucine-rich repeat protein kinase, putative [Arabidopsis thaliana] (TAIR:AT3G46340.1); similar to receptor-like protein kinase [Arabis gemmifera] (GB:BAC80241.1); contains InterPro domain Protein kinase, core; (InterPro:IPR000719); contains InterPro domain Protein kinase-like (InterPro:IPR011009); contains InterPro domain Serine/threonine protein kinase,…
AT3G46420.1	LRR-I	RLK	604	769	591	490	0.328	0.886	0.024	1.27318	0.978477	0.811258		leucine-rich repeat family protein / protein kinase family protein; similar to leucine-rich repeat protein kinase, putative [Arabidopsis thaliana] (TAIR:AT3G46340.1); similar to MEE39 (maternal effect embryo arrest 39), kinase [Arabidopsis thaliana] (TAIR:AT3G46330.1); similar to leucine-rich repeat protein kinase, putative [Arabidopsis thaliana] (TAIR:AT1G07560.1); similar to unnamed protein pro…
AT4G20450.1	LRR-I	RLK	101	96	124	94	0.656	0.21	0.511	0.950495	1.22772	0.930693		leucine-rich repeat protein kinase, putative; similar to leucine-rich repeat protein kinase, putative [Arabidopsis thaliana] (TAIR:AT3G21340.1); similar to leucine-rich repeat family protein / protein kinase family protein [Arabidopsis thaliana] (TAIR:AT2G29000.1); similar to leucine-rich repeat protein kinase, putative [Arabidopsis thaliana] (TAIR:AT2G28960.1); similar to unnamed protein product…
AT4G29180.1	LRR-I	RLK	129	118	180	170	0.627	0.009	0.032	0.914729	1.39535	1.31783	ROOT HAIR SPECIFIC 16 (RHS16)	leucine-rich repeat protein kinase, putative; similar to leucine-rich repeat protein kinase, putative [Arabidopsis thaliana] (TAIR:AT4G29450.1); similar to unnamed protein product [Vitis vinifera] (GB:CAO45781.1); similar to unnamed protein product [Vitis vinifera] (GB:CAO45750.1); contains InterPro domain Serine/threonine protein kinase; (InterPro:IPR002290); contains InterPro domain Protein kin…
AT4G29450.1	LRR-I	RLK	104	104	130	97	0.974	0.158	0.719	1	1.25	0.932692		leucine-rich repeat protein kinase, putative; similar to leucine-rich repeat protein kinase, putative [Arabidopsis thaliana] (TAIR:AT4G29180.1); similar to unnamed protein product [Vitis vinifera] (GB:CAO45781.1); contains InterPro domain Herpesvirus glycoprotein D (InterPro:IPR002896); contains InterPro domain Protein kinase, core; (InterPro:IPR000719); contains InterPro domain Protein kinase-li…
AT4G29990.1	LRR-I	RLK	1041	1175	1423	1014	0.432	0.15	0.838	1.12872	1.36695	0.974063		light repressible receptor protein kinase; similar to FRK1 (FLG22-INDUCED RECEPTOR-LIKE KINASE 1), kinase [Arabidopsis thaliana] (TAIR:AT2G19190.1); similar to leucine-rich repeat protein kinase, putative [Arabidopsis thaliana] (TAIR:AT2G19230.1); similar to leucine-rich repeat protein kinase, putative [Arabidopsis thaliana] (TAIR:AT2G19210.1); similar to leaf senescence-associated receptor-like …
AT5G15730.1	LRR-I	RLK	6545	6672	5739	5787	0.766	0.029	0.068	1.0194	0.876853	0.884186	CALCIUM/CALMODULIN-REGULATED RECEPTOR-LIKE KINASE 2 (CRLK2)	serine/threonine protein kinase, putative; similar to protein kinase family protein [Arabidopsis thaliana] (TAIR:AT5G54590.2); similar to hypothetical protein [Cleome spinosa] (GB:ABD96839.1); contains InterPro domain Protein kinase, core; (InterPro:IPR000719); contains InterPro domain Protein kinase-like (InterPro:IPR011009); contains InterPro domain Serine/threonine protein kinase, active site;…
AT5G16900.1	LRR-I	RLK	247	238	272	183	0.86	0.328	0.041	0.963563	1.10121	0.740891		leucine-rich repeat protein kinase, putative; similar to leucine-rich repeat protein kinase, putative [Arabidopsis thaliana] (TAIR:AT3G21340.1); similar to leucine-rich repeat protein kinase, putative [Arabidopsis thaliana] (TAIR:AT5G59680.1); similar to MEE39 (maternal effect embryo arrest 39), kinase [Arabidopsis thaliana] (TAIR:AT3G46330.1); similar to unnamed protein product [Vitis vinifera] …
AT5G48740.1	LRR-I	RLK	330	353	501	618	0.758	0.201	0.015	1.0697	1.51818	1.87273		leucine-rich repeat family protein / protein kinase family protein; similar to kinase [Arabidopsis thaliana] (TAIR:AT2G37050.1); similar to unnamed protein product [Vitis vinifera] (GB:CAO46115.1); similar to hypothetical protein [Vitis vinifera] (GB:CAN66019.1); contains InterPro domain Serine/threonine protein kinase; (InterPro:IPR002290); contains InterPro domain Protein kinase, core; (InterPr…
AT5G54590.2	LRR-I	RLK	601	847	714	917	0.255	0.286	0.015	1.40932	1.18802	1.52579	CALCIUM/CALMODULIN-REGULATED RECEPTOR-LIKE KINASE 1 (CRLK1)	protein kinase family protein; similar to serine/threonine protein kinase, putative [Arabidopsis thaliana] (TAIR:AT5G15730.2); similar to unnamed protein product [Vitis vinifera] (GB:CAO39063.1); contains InterPro domain Serine/threonine protein kinase; (InterPro:IPR002290); contains InterPro domain Protein kinase, core; (InterPro:IPR000719); contains InterPro domain Protein kinase-like (InterPro…
AT5G59650.1	LRR-I	RLK	415	410	562	822	0.962	0.177	0.008	0.987952	1.35422	1.98072		leucine-rich repeat protein kinase, putative; similar to leucine-rich repeat protein kinase, putative [Arabidopsis thaliana] (TAIR:AT5G59680.1); similar to leucine-rich repeat protein kinase, putative [Arabidopsis thaliana] (TAIR:AT3G46340.1); similar to leucine-rich repeat protein kinase, putative [Arabidopsis thaliana] (TAIR:AT5G59670.1); similar to leaf senescence-associated receptor-like prot…
AT5G59660.1	LRR-I	RLK	144	169	417	531	0.666	0.015	0.002	1.17361	2.89583	3.6875		leucine-rich repeat protein kinase, putative; similar to leucine-rich repeat protein kinase, putative [Arabidopsis thaliana] (TAIR:AT5G59680.1); similar to leucine-rich repeat protein kinase, putative [Arabidopsis thaliana] (TAIR:AT5G59650.1); similar to leucine-rich repeat protein kinase, putative [Arabidopsis thaliana] (TAIR:AT5G59670.1); similar to unnamed protein product [Vitis vinifera] (GB:…
AT5G59670.1	LRR-I	RLK	580	334	1473	2047	0.042	0.002	0	0.575862	2.53966	3.52931		leucine-rich repeat protein kinase, putative; similar to leucine-rich repeat protein kinase, putative [Arabidopsis thaliana] (TAIR:AT5G59680.1); similar to leucine-rich repeat protein kinase, putative [Arabidopsis thaliana] (TAIR:AT5G59650.1); similar to MEE39 (maternal effect embryo arrest 39), kinase [Arabidopsis thaliana] (TAIR:AT3G46330.1); similar to leaf senescence-associated receptor-like …
AT5G59680.1	LRR-I	RLK	2068	2386	1981	1356	0.571	0.798	0.051	1.15377	0.95793	0.655706		leucine-rich repeat protein kinase, putative; similar to leucine-rich repeat protein kinase, putative [Arabidopsis thaliana] (TAIR:AT3G46340.1); similar to leucine-rich repeat protein kinase, putative [Arabidopsis thaliana] (TAIR:AT5G59650.1); similar to leucine-rich repeat protein kinase, putative [Arabidopsis thaliana] (TAIR:AT5G59670.1); similar to leaf senescence-associated receptor-like prot…
AT1G34210.1	LRR-II	RLCK	3643	3734	1354	1603	0.829	0.003	0	1.02498	0.371672	0.440022	SOMATIC EMBRYOGENESIS RECEPTOR-LIKE KINASE 2 (SERK2)	Plasma membrane LRR receptor-like serine threonine kinase expressed during embryogenesis in locules until stage 6 anthers, with higher expression in the tapetal cell layer. SERK1 and SERK2 receptor kinases function redundantly as an important control point for sporophytic development controlling male gametophyte production.
AT1G60800.1	LRR-II	RLK	9809	10236	9526	10309	0.35	0.43	0.708	1.04353	0.971149	1.05097	NSP-INTERACTING KINASE 3 (NIK3)	NIK3 (NSP-INTERACTING KINASE 3); kinase; similar to NIK2 (NSP-INTERACTING KINASE 2), protein kinase [Arabidopsis thaliana] (TAIR:AT3G25560.2); similar to NIK1 (NSP-INTERACTING KINASE 1), kinase [Arabidopsis thaliana] (TAIR:AT5G16000.1); similar to NIK2 (NSP-INTERACTING KINASE 2), protein kinase [Arabidopsis thaliana] (TAIR:AT3G25560.1); similar to leucine-rich repeat receptor-like kinase [Ipomoea…
AT1G71830.1	LRR-II	RLK	473	333	576	991	0.187	0.291	0.052	0.704017	1.21776	2.09514	SOMATIC EMBRYOGENESIS RECEPTOR-LIKE KINASE 1 (SERK1)	Plasma membrane LRR receptor-like serine threonine kinase expressed during embryogenesis in locules until stage 6 anthers, with higher expression in the tapetal cell layer. SERK1 and SERK2 receptor kinases function redundantly as an important control point for sporophytic development controlling male gametophyte production. later
AT2G13790.1	LRR-II	RLK	429	471	422	354	0.521	0.905	0.278	1.0979	0.983683	0.825175	SOMATIC EMBRYOGENESIS RECEPTOR-LIKE KINASE 4 (SERK4)	ATSERK4 (SOMATIC EMBRYOGENESIS RECEPTOR-LIKE KINASE 4); protein binding / protein kinase/ transmembrane receptor protein serine/threonine kinase; similar to SERK1 (SOMATIC EMBRYOGENESIS RECEPTOR-LIKE KINASE 1), kinase [Arabidopsis thaliana] (TAIR:AT1G71830.1); similar to BAK1 (BRI1-ASSOCIATED RECEPTOR KINASE), kinase [Arabidopsis thaliana] (TAIR:AT4G33430.1); similar to ATSERK5 (SOMATIC EMBRYOGEN…
AT2G13800.1	LRR-II	RLK	615	719	74	65	0.587	0.002	0.002	1.16911	0.120325	0.105691	SOMATIC EMBRYOGENESIS RECEPTOR-LIKE KINASE 5 (SERK5)	ATSERK5 (SOMATIC EMBRYOGENESIS RECEPTOR LIKE KINASE 5); ATP binding / protein kinase/ transmembrane receptor protein serine/threonine kinase; similar to SERK2 (SOMATIC EMBRYOGENESIS RECEPTOR-LIKE KINASE 2), kinase [Arabidopsis thaliana] (TAIR:AT1G34210.1); similar to BAK1 (BRI1-ASSOCIATED RECEPTOR KINASE), kinase [Arabidopsis thaliana] (TAIR:AT4G33430.1); similar to ATSERK4 (SOMATIC EMBRYOGENESIS…
AT2G23950.1	LRR-II	RLK	3073	2369	2234	2624	0.068	0.003	0.429	0.770908	0.726977	0.853889		leucine-rich repeat family protein / protein kinase family protein; similar to NIK1 (NSP-INTERACTING KINASE 1), kinase [Arabidopsis thaliana] (TAIR:AT5G16000.1); similar to leucine-rich repeat family protein / protein kinase family protein [Arabidopsis thaliana] (TAIR:AT4G30520.1); similar to NIK2 (NSP-INTERACTING KINASE 2), protein kinase [Arabidopsis thaliana] (TAIR:AT3G25560.1); similar to unn…
AT3G25560.2	LRR-II	RLK	897	838	1333	1646	0.769	0.049	0.017	0.934225	1.48606	1.83501	NSP-INTERACTING KINASE 2 (NIK2)	NIK2 (NSP-INTERACTING KINASE 2); protein kinase; similar to leucine-rich repeat family protein / protein kinase family protein [Arabidopsis thaliana] (TAIR:AT2G23950.1); similar to NIK1 (NSP-INTERACTING KINASE 1), kinase [Arabidopsis thaliana] (TAIR:AT5G16000.1); similar to NIK3 (NSP-INTERACTING KINASE 3), kinase [Arabidopsis thaliana] (TAIR:AT1G60800.1); similar to unnamed protein product [Vitis…
AT4G30520.1	LRR-II	RLK	2246	1908	2300	2668	0.219	0.757	0.298	0.84951	1.02404	1.18789	SENESCENCE-ASSOCIATED RECEPTOR-LIKE KINASE (SARK)	leucine-rich repeat family protein / protein kinase family protein; similar to leucine-rich repeat family protein / protein kinase family protein [Arabidopsis thaliana] (TAIR:AT2G23950.1); similar to NIK1 (NSP-INTERACTING KINASE 1), kinase [Arabidopsis thaliana] (TAIR:AT5G16000.1); similar to NIK2 (NSP-INTERACTING KINASE 2), protein kinase [Arabidopsis thaliana] (TAIR:AT3G25560.1); similar to unn…
AT4G33430.1	LRR-II	RLK	18732	21392	18199	17675	0.282	0.814	0.537	1.142	0.971546	0.943572	BRI1-ASSOCIATED RECEPTOR KINASE (BAK1)	Leu-rich receptor Serine/threonine protein kinase. Component of BR signaling that interacts with BRI1 in vitro and in vivo to form a heterodimer. Brassinolide-dependent association of BRI1 and BAK1 in vivo. Phosphorylation of both BRI1 and BAK1 on Thr residues was BR dependent. Although BAK1 and BRI1 alone localize in the plasma membrane, when BAK1 and BRI1 are coexpressed, the heterodimer BAK1/B…
AT5G10290.1	LRR-II	RLK	3394	3241	3311	3678	0.803	0.836	0.365	0.95492	0.975545	1.08368		leucine-rich repeat family protein / protein kinase family protein; similar to leucine-rich repeat family protein / protein kinase family protein [Arabidopsis thaliana] (TAIR:AT5G65240.1); similar to 4D11_24 [Brassica rapa subsp. pekinensis] (GB:AAZ67538.1); similar to putative receptor-like kinase (with alternative splicing) [Oryza sativa (japonica cultivar-group)] (GB:AAS07247.1); similar to un…
AT5G16000.1	LRR-II	RLK	2762	2835	2690	2967	0.386	0.756	0.444	1.02643	0.973932	1.07422	NSP-INTERACTING KINASE 1 (NIK1)	NIK1 (NSP-INTERACTING KINASE 1); kinase; similar to NIK2 (NSP-INTERACTING KINASE 2), protein kinase [Arabidopsis thaliana] (TAIR:AT3G25560.2); similar to leucine-rich repeat family protein / protein kinase family protein [Arabidopsis thaliana] (TAIR:AT2G23950.1); similar to NIK2 (NSP-INTERACTING KINASE 2), protein kinase [Arabidopsis thaliana] (TAIR:AT3G25560.1); similar to hypothetical protein […
AT5G45780.1	LRR-II	RLK	1299	1033	1090	1447	0.261	0.007	0.221	0.795227	0.839107	1.11393		leucine-rich repeat transmembrane protein kinase, putative; similar to NIK3 (NSP-INTERACTING KINASE 3), kinase [Arabidopsis thaliana] (TAIR:AT1G60800.1); similar to unnamed protein product [Vitis vinifera] (GB:CAO48035.1); similar to putative leucine-rich repeat transmembrane protein; putative protein kinase [Gossypium hirsutum] (GB:AAT64032.1); similar to putative leucine-rich repeat transmembra…
AT5G63710.1	LRR-II	RLCK	1388	1083	1355	1745	0.277	0.841	0.05	0.780259	0.976225	1.2572		leucine-rich repeat transmembrane protein kinase, putative; similar to leucine-rich repeat family protein / protein kinase family protein [Arabidopsis thaliana] (TAIR:AT5G10290.1); similar to unnamed protein product [Vitis vinifera] (GB:CAO71633.1); contains InterPro domain Protein kinase, core; (InterPro:IPR000719); contains InterPro domain Protein kinase-like (InterPro:IPR011009); contains Inte…
AT5G65240.1	LRR-II	RLK	1583	2076	1482	1732	0.098	0.496	0.373	1.31143	0.936197	1.09413		leucine-rich repeat family protein / protein kinase family protein; similar to leucine-rich repeat family protein / protein kinase family protein [Arabidopsis thaliana] (TAIR:AT5G10290.1); similar to 4D11_24 [Brassica rapa subsp. pekinensis] (GB:AAZ67538.1); similar to putative receptor-like kinase (with alternative splicing) [Oryza sativa (japonica cultivar-group)] (GB:AAS07247.1); similar to un…
AT1G25320.1	LRR-III	RLK	1425	1161	1800	1932	0.308	0.072	0.103	0.814737	1.26316	1.35579		leucine-rich repeat transmembrane protein kinase, putative; similar to leucine-rich repeat transmembrane protein kinase, putative [Arabidopsis thaliana] (TAIR:AT2G01210.1); similar to hypothetical protein [Vitis vinifera] (GB:CAN73490.1); similar to hypothetical protein OsI_002131 [Oryza sativa (indica cultivar-group)] (GB:EAY74284.1); similar to unnamed protein product [Vitis vinifera] (GB:CAO42…
AT1G48480.1	LRR-III	RLK	26329	25993	30064	28759	0.924	0.105	0.595	0.987238	1.14186	1.09229	RECEPTOR-LIKE KINASE 1 (RKL1)	Arabidopsis thaliana receptor-like protein kinase (RKL1) gene
AT1G50610.1	LRR-III	RLK	291	280	261	212	0.889	0.401	0.053	0.962199	0.896907	0.728522	POLLEN RECEPTOR LIKE KINASE 5 (PRK5)	leucine-rich repeat transmembrane protein kinase, putative; similar to leucine-rich repeat transmembrane protein kinase, putative [Arabidopsis thaliana] (TAIR:AT3G20190.1); similar to unnamed protein product [Vitis vinifera] (GB:CAO43973.1); contains InterPro domain Protein kinase, core; (InterPro:IPR000719); contains InterPro domain Protein kinase-like (InterPro:IPR011009); contains InterPro dom…
AT1G60630.1	LRR-III	RLK	999	688	995	1084	0.093	0.967	0.33	0.688689	0.995996	1.08509		leucine-rich repeat family protein; similar to ATP binding / protein serine/threonine kinase [Arabidopsis thaliana] (TAIR:AT1G10850.1); similar to unnamed protein product [Vitis vinifera] (GB:CAO15418.1); similar to hypothetical protein [Vitis vinifera] (GB:CAN80935.1); contains InterPro domain Protein kinase, core; (InterPro:IPR000719); contains InterPro domain Protein kinase-like (InterPro:IPR0…
AT1G64210.1	LRR-III	RLK	878	842	532	371	0.844	0.035	0.002	0.958998	0.605923	0.422551		leucine-rich repeat transmembrane protein kinase, putative; similar to leucine-rich repeat transmembrane protein kinase, putative [Arabidopsis thaliana] (TAIR:AT4G23740.1); similar to unnamed protein product [Vitis vinifera] (GB:CAO65842.1); contains InterPro domain Protein kinase, core; (InterPro:IPR000719); contains InterPro domain Protein kinase-like (InterPro:IPR011009); contains InterPro dom…
AT1G66830.1	LRR-III	RLK	64	54	63	62	0.486	0.889	0.796	0.84375	0.984375	0.96875		leucine-rich repeat transmembrane protein kinase, putative; similar to leucine-rich repeat transmembrane protein kinase, putative [Arabidopsis thaliana] (TAIR:AT2G01210.1); similar to hypothetical protein [Vitis vinifera] (GB:CAN73490.1); similar to unnamed protein product [Vitis vinifera] (GB:CAO42197.1); contains InterPro domain Protein kinase, core; (InterPro:IPR000719); contains InterPro doma…
AT1G67510.1	LRR-III	RLK	1559	1696	1985	2271	0.687	0.131	0.049	1.08788	1.27325	1.4567		leucine-rich repeat family protein; similar to leucine-rich repeat transmembrane protein kinase, putative [Arabidopsis thaliana] (TAIR:AT2G01210.1); similar to Os12g0235700 [Oryza sativa (japonica cultivar-group)] (GB:NP_001066458.1); similar to unnamed protein product [Vitis vinifera] (GB:CAO46630.1); contains InterPro domain Protein kinase, core; (InterPro:IPR000719); contains InterPro domain P…
AT1G68400.1	LRR-III	RLK	7121	6911	8462	8976	0.843	0.053	0.155	0.97051	1.18832	1.2605		leucine-rich repeat transmembrane protein kinase, putative; similar to leucine-rich repeat transmembrane protein kinase, putative [Arabidopsis thaliana] (TAIR:AT2G26730.1); similar to unnamed protein product [Vitis vinifera] (GB:CAO42176.1); similar to putative receptor kinase [Malus x domestica] (GB:ABA82079.1); contains InterPro domain Protein kinase, core; (InterPro:IPR000719); contains InterP…
AT1G72460.1	LRR-III	RLK	339	353	375	268	0.92	0.624	0.318	1.0413	1.10619	0.79056		leucine-rich repeat transmembrane protein kinase, putative; similar to leucine-rich repeat transmembrane protein kinase, putative [Arabidopsis thaliana] (TAIR:AT3G42880.1); similar to unnamed protein product [Vitis vinifera] (GB:CAO45595.1); contains InterPro domain Protein kinase, core; (InterPro:IPR000719); contains InterPro domain Protein kinase-like (InterPro:IPR011009); contains InterPro dom…
AT1G75640.1	LRR-III	RLK	4264	4607	4409	4732	0.406	0.73	0.459	1.08044	1.03401	1.10976	MUSTACHES (MUS)	leucine-rich repeat family protein / protein kinase family protein; similar to leucine-rich repeat family protein [Arabidopsis thaliana] (TAIR:AT4G36180.1); similar to unnamed protein product [Vitis vinifera] (GB:CAO48247.1); similar to putative receptor-like protein kinase [Capsicum frutescens] (GB:ABP88740.1); similar to unnamed protein product [Vitis vinifera] (GB:CAO61046.1); contains InterPr…
AT2G01210.1	LRR-III	RLK	5573	5261	6022	5571	0.648	0.583	0.997	0.944016	1.08057	0.999641		leucine-rich repeat transmembrane protein kinase, putative; similar to leucine-rich repeat transmembrane protein kinase, putative [Arabidopsis thaliana] (TAIR:AT1G25320.1); similar to hypothetical protein [Vitis vinifera] (GB:CAN73490.1); similar to hypothetical protein OsI_002131 [Oryza sativa (indica cultivar-group)] (GB:EAY74284.1); similar to unnamed protein product [Vitis vinifera] (GB:CAO42…
AT2G07040.1	LRR-III	RLK	265	216	210	199	0.282	0.115	0.097	0.815094	0.792453	0.750943	(PRK2A)	Pollen receptor kinase. Coexpression of AtPRK2a with AtRopGEF12 resulted in isotropic pollen tube growth.
AT2G15300.1	LRR-III	RLK	273	255	240	232	0.788	0.51	0.397	0.934066	0.879121	0.849817		leucine-rich repeat transmembrane protein kinase, putative; similar to leucine-rich repeat transmembrane protein kinase, putative [Arabidopsis thaliana] (TAIR:AT4G34220.1); similar to unnamed protein product [Vitis vinifera] (GB:CAO47862.1); contains InterPro domain Protein kinase, core; (InterPro:IPR000719); contains InterPro domain Protein kinase-like (InterPro:IPR011009); contains InterPro dom…
AT2G23300.1	LRR-III	RLK	67	66	88	150	0.894	0.015	0.201	0.985075	1.31343	2.23881		leucine-rich repeat transmembrane protein kinase, putative; similar to RLK (RECEPTOR-LIKE KINASE), ATP binding / kinase/ protein serine/threonine kinase [Arabidopsis thaliana] (TAIR:AT5G67280.1); similar to leucine-rich repeat family protein / protein kinase family protein [Arabidopsis thaliana] (TAIR:AT4G37250.1); similar to unnamed protein product [Vitis vinifera] (GB:CAO71921.1); contains Inte…
AT2G26730.1	LRR-III	RLK	10929	9715	11400	11109	0.007	0.37	0.893	0.888919	1.0431	1.01647		leucine-rich repeat transmembrane protein kinase, putative; Identical to Probable inactive receptor kinase At2g26730 precursor [Arabidopsis Thaliana] (GB:O48788;GB:Q949V3); similar to leucine-rich repeat transmembrane protein kinase, putative [Arabidopsis thaliana] (TAIR:AT3G02880.1); similar to unnamed protein product [Vitis vinifera] (GB:CAO65595.1); contains InterPro domain Protein kinase, cor…
AT2G27060.1	LRR-III	RLK	2490	2700	2933	3249	0.598	0.295	0.052	1.08434	1.17791	1.30482		ATP binding / protein serine/threonine kinase; similar to leucine-rich repeat transmembrane protein kinase, putative [Arabidopsis thaliana] (TAIR:AT5G10020.1); similar to hypothetical protein [Vitis vinifera] (GB:CAN67610.1); similar to hypothetical protein OsJ_010220 [Oryza sativa (japonica cultivar-group)] (GB:EAZ26737.1); similar to unnamed protein product [Vitis vinifera] (GB:CAO67361.1); con…
AT2G36570.1	LRR-III	RLK	5680	4764	1474	1537	0.259	0.004	0.001	0.838732	0.259507	0.270599	PXY/TDR-CORRELATED 1 (PXC1)	leucine-rich repeat transmembrane protein kinase, putative; similar to leucine-rich repeat transmembrane protein kinase, putative [Arabidopsis thaliana] (TAIR:AT1G68400.1); similar to unnamed protein product [Vitis vinifera] (GB:CAO15998.1); similar to putative receptor kinase [Malus x domestica] (GB:ABA82081.1); similar to Protein kinase [Medicago truncatula] (GB:ABE80124.1); contains InterPro d…
AT2G42290.1	LRR-III	RLK	465	385	561	716	0.029	0.043	0.002	0.827957	1.20645	1.53978		leucine-rich repeat family protein; similar to leucine-rich repeat transmembrane protein kinase, putative [Arabidopsis thaliana] (TAIR:AT3G57830.1); similar to unnamed protein product [Vitis vinifera] (GB:CAO23526.1); contains InterPro domain Protein kinase, core; (InterPro:IPR000719); contains InterPro domain Protein kinase-like (InterPro:IPR011009); contains InterPro domain Leucine-rich repeat,…
AT3G02880.1	LRR-III	RLK	16600	15126	16034	16208	0.337	0.61	0.758	0.911205	0.965904	0.976386		leucine-rich repeat transmembrane protein kinase, putative; Identical to Probable inactive receptor kinase At3g02880 precursor [Arabidopsis Thaliana] (GB:Q9M8T0); similar to leucine-rich repeat transmembrane protein kinase, putative [Arabidopsis thaliana] (TAIR:AT5G16590.1); similar to unnamed protein product [Vitis vinifera] (GB:CAO17149.1); contains InterPro domain Protein kinase, core; (InterP…
AT3G08680.1	LRR-III	RLK	16157	16163	15020	16388	0.996	0.55	0.887	1.00037	0.929628	1.0143		leucine-rich repeat transmembrane protein kinase, putative; Identical to Probable inactive receptor kinase At3g08680 precursor [Arabidopsis Thaliana] (GB:Q9C9Y8;GB:Q93ZK0); similar to leucine-rich repeat transmembrane protein kinase, putative [Arabidopsis thaliana] (TAIR:AT5G58300.2); similar to leucine-rich repeat transmembrane protein kinase, putative [Arabidopsis thaliana] (TAIR:AT5G58300.1); …
AT3G17840.1	LRR-III	RLK	22245	20430	22641	25180	0.209	0.83	0.273	0.918409	1.0178	1.13194	RECEPTOR-LIKE KINASE 902 (RLK902)	Encodes a receptor-like kinase found at the cell surface of various tissues. Its function remains unknown.
AT3G20190.1	LRR-III	RLK	142	178	177	155	0.154	0.189	0.502	1.25352	1.24648	1.09155	POLLEN RECEPTOR LIKE KINASE 4 (PRK4)	leucine-rich repeat transmembrane protein kinase, putative; similar to leucine-rich repeat transmembrane protein kinase, putative [Arabidopsis thaliana] (TAIR:AT1G50610.1); similar to unnamed protein product [Vitis vinifera] (GB:CAO41709.1); contains InterPro domain Protein kinase, core; (InterPro:IPR000719); contains InterPro domain Protein kinase-like (InterPro:IPR011009); contains InterPro dom…
AT3G24660.1	LRR-III	RLK	2514	1839	3313	4422	0.014	0.005	0.015	0.731504	1.31782	1.75895	TRANSMEMBRANE KINASE-LIKE 1 (TMKL1)	member of Receptor kinase-like protein family
AT3G42880.1	LRR-III	RLK	158	147	154	130	0.225	0.713	0.061	0.93038	0.974684	0.822785	POLLEN RECEPTOR LIKE KINASE 3 (PRK3)	leucine-rich repeat transmembrane protein kinase, putative; similar to leucine-rich repeat transmembrane protein kinase, putative [Arabidopsis thaliana] (TAIR:AT5G20690.1); similar to lrr transmembrane protein kinase [Olimarabidopsis pumila] (GB:ABA18095.1); contains InterPro domain Protein kinase, core; (InterPro:IPR000719); contains InterPro domain Protein kinase-like (InterPro:IPR011009); cont…
AT3G50230.1	LRR-III	RLK	746	891	769	808	0.515	0.892	0.781	1.19437	1.03083	1.08311		leucine-rich repeat transmembrane protein kinase, putative; similar to leucine-rich repeat transmembrane protein kinase, putative [Arabidopsis thaliana] (TAIR:AT5G67200.1); similar to unnamed protein product [Vitis vinifera] (GB:CAO71902.1); contains InterPro domain Protein kinase, core; (InterPro:IPR000719); contains InterPro domain Protein kinase-like (InterPro:IPR011009); contains InterPro dom…
AT3G51740.1	LRR-III	RLK	8832	8611	9633	10539	0.772	0.221	0.218	0.974977	1.09069	1.19327	INFLORESCENCE MERISTEM RECEPTOR-LIKE KINASE 2 (IMK2)	encodes a leucine-repeat receptor kinase expressed in inflorescence meristem. Locus association was made from performing sequence analysis with IMK3 (MRLK) whose locus association was provided by the authors.
AT3G56100.1	LRR-III	RLK	2539	2082	3771	3573	0.163	0.009	0.119	0.820008	1.48523	1.40725	MERISTEMATIC RECEPTOR-LIKE KINASE (MRLK)	Protein kinase expressed in meristematic cells. Phosphorylates AGL24.
AT3G57830.1	LRR-III	RLK	5095	4029	5663	6317	0.053	0.2	0.172	0.790775	1.11148	1.23984		leucine-rich repeat transmembrane protein kinase, putative; similar to leucine-rich repeat family protein [Arabidopsis thaliana] (TAIR:AT2G42290.1); similar to unnamed protein product [Vitis vinifera] (GB:CAO23526.1); contains InterPro domain Protein kinase, core; (InterPro:IPR000719); contains InterPro domain Protein kinase-like (InterPro:IPR011009); contains InterPro domain Leucine-rich repeat,…
AT4G23740.1	LRR-III	RLK	8331	7558	6604	7068	0.619	0.158	0.293	0.907214	0.792702	0.848398		leucine-rich repeat transmembrane protein kinase, putative; similar to leucine-rich repeat transmembrane protein kinase, putative [Arabidopsis thaliana] (TAIR:AT5G58300.2); similar to leucine-rich repeat transmembrane protein kinase, putative [Arabidopsis thaliana] (TAIR:AT5G58300.1); similar to unnamed protein product [Vitis vinifera] (GB:CAO69357.1); similar to unnamed protein product [Vitis vi…
AT4G31250.1	LRR-III	RLK	1091	1321	1497	1699	0.418	0.163	0.013	1.21082	1.37214	1.55729		leucine-rich repeat transmembrane protein kinase, putative; similar to leucine-rich repeat transmembrane protein kinase, putative [Arabidopsis thaliana] (TAIR:AT3G20190.1); similar to unnamed protein product [Vitis vinifera] (GB:CAO43973.1); contains InterPro domain Serine/threonine protein kinase; (InterPro:IPR002290); contains InterPro domain Protein kinase, core; (InterPro:IPR000719); contains…
AT4G34220.1	LRR-III	RLK	7036	7565	8190	8550	0.474	0.073	0.011	1.07518	1.16401	1.21518		leucine-rich repeat transmembrane protein kinase, putative; Identical to Receptor protein kinase-like protein At4g34220 precursor [Arabidopsis Thaliana] (GB:Q94C77;GB:O49483); similar to leucine-rich repeat transmembrane protein kinase, putative [Arabidopsis thaliana] (TAIR:AT2G15300.1); similar to unnamed protein product [Vitis vinifera] (GB:CAO47862.1); contains InterPro domain Protein kinase, …
AT4G36180.1	LRR-III	RLK	13736	15175	16215	16701	0.399	0.11	0.375	1.10476	1.18047	1.21586		leucine-rich repeat family protein; similar to leucine-rich repeat family protein / protein kinase family protein [Arabidopsis thaliana] (TAIR:AT1G75640.1); similar to unnamed protein product [Vitis vinifera] (GB:CAO48247.1); similar to putative receptor-like protein kinase [Capsicum frutescens] (GB:ABP88740.1); similar to unnamed protein product [Vitis vinifera] (GB:CAO61046.1); contains InterPr…
AT4G37250.1	LRR-III	RLK	1190	1205	1500	1747	0.941	0.24	0.007	1.01261	1.2605	1.46807		leucine-rich repeat family protein / protein kinase family protein; similar to RLK (RECEPTOR-LIKE KINASE), ATP binding / kinase/ protein serine/threonine kinase [Arabidopsis thaliana] (TAIR:AT5G67280.1); similar to leucine-rich repeat transmembrane protein kinase, putative [Arabidopsis thaliana] (TAIR:AT2G23300.1); similar to unnamed protein product [Vitis vinifera] (GB:CAO71921.1); contains Inte…
AT5G05160.1	LRR-III	RLK	1369	1121	1872	2261	0.162	0.104	0.005	0.818846	1.36742	1.65157	REDUCED IN LATERAL GROWTH1 (RUL1)	leucine-rich repeat transmembrane protein kinase, putative; similar to leucine-rich repeat transmembrane protein kinase, putative [Arabidopsis thaliana] (TAIR:AT5G58300.2); similar to leucine-rich repeat transmembrane protein kinase, putative [Arabidopsis thaliana] (TAIR:AT5G58300.1); similar to hypothetical protein [Vitis vinifera] (GB:CAN80590.1); similar to unnamed protein product [Vitis vinif…
AT5G07620.1	LRR-III	RLK	1289	998	1240	1317	0.293	0.849	0.88	0.774244	0.961986	1.02172		protein kinase family protein; similar to protein kinase family protein [Arabidopsis thaliana] (TAIR:AT5G61570.2); similar to protein kinase [Arabidopsis arenosa] (GB:AAR15503.1); contains InterPro domain Protein kinase, core; (InterPro:IPR000719); contains InterPro domain Protein kinase-like (InterPro:IPR011009)
AT5G10020.1	LRR-III	RLK	3198	2542	3103	3614	0.045	0.753	0.173	0.794872	0.970294	1.13008	SUCROSE-INDUCED RECEPTOR KINASE 1 (SIRK1)	leucine-rich repeat transmembrane protein kinase, putative; similar to leucine-rich repeat family protein [Arabidopsis thaliana] (TAIR:AT4G20940.1); similar to 52O08_19 [Brassica rapa subsp. pekinensis] (GB:AAZ67565.1); similar to 117M18_5 [Brassica rapa] (GB:AAZ66924.1); similar to unnamed protein product [Vitis vinifera] (GB:CAO71778.1); contains InterPro domain Serine/threonine protein kinase;…
AT5G16590.1	LRR-III	RLK	5414	4660	6129	6345	0.343	0.333	0.118	0.860731	1.13207	1.17196	(LRR1)	leucine-rich repeat transmembrane protein kinase, putative; Identical to Probable inactive receptor kinase At5g16590 precursor [Arabidopsis Thaliana] (GB:Q9FMD7); similar to leucine-rich repeat transmembrane protein kinase, putative [Arabidopsis thaliana] (TAIR:AT3G02880.1); similar to unnamed protein product [Vitis vinifera] (GB:CAO17149.1); contains InterPro domain Protein kinase, core; (InterP…
AT5G20690.1	LRR-III	RLK	295	364	357	214	0.609	0.475	0.313	1.2339	1.21017	0.725424	POLLEN RECEPTOR LIKE KINASE 6 (PRK6)	leucine-rich repeat transmembrane protein kinase, putative; similar to leucine-rich repeat transmembrane protein kinase, putative [Arabidopsis thaliana] (TAIR:AT3G42880.1); similar to lrr transmembrane protein kinase [Olimarabidopsis pumila] (GB:ABA18095.1); contains InterPro domain Serine/threonine protein kinase; (InterPro:IPR002290); contains InterPro domain Protein kinase, core; (InterPro:IPR…
AT5G24100.1	LRR-III	RLK	188	214	219	198	0.622	0.388	0.675	1.1383	1.16489	1.05319		leucine-rich repeat transmembrane protein kinase, putative; similar to leucine-rich repeat transmembrane protein kinase, putative [Arabidopsis thaliana] (TAIR:AT5G53320.1); similar to unnamed protein product [Vitis vinifera] (GB:CAO69357.1); contains InterPro domain Protein kinase, core; (InterPro:IPR000719); contains InterPro domain Protein kinase-like (InterPro:IPR011009); contains InterPro dom…
AT5G35390.1	LRR-III	RLK	415	513	396	282	0.335	0.835	0.153	1.23614	0.954217	0.679518	POLLEN RECEPTOR LIKE KINASE 1 (PRK1)	Encodes a member of the receptor-like kinase family of genes. In pollen tubes, it accumulates in the plasma membrane of the apical growing tip through the process of exocytosis.
AT5G41680.1	LRR-III	RLCK	452	603	104	79	0.383	0	0	1.33407	0.230088	0.174779		protein kinase family protein; similar to leucine-rich repeat transmembrane protein kinase, putative [Arabidopsis thaliana] (TAIR:AT1G64210.1); similar to unnamed protein product [Vitis vinifera] (GB:CAO65842.1); contains InterPro domain Protein kinase, core; (InterPro:IPR000719); contains InterPro domain Protein kinase-like (InterPro:IPR011009); contains InterPro domain Tyrosine protein kinase; …
AT5G43020.1	LRR-III	RLK	2958	2459	3301	3966	0.255	0.389	0.01	0.831305	1.11596	1.34077		leucine-rich repeat transmembrane protein kinase, putative; similar to leucine-rich repeat transmembrane protein kinase, putative [Arabidopsis thaliana] (TAIR:AT5G67200.1); similar to putative receptor kinase [Malus x domestica] (GB:ABA82080.1); similar to hypothetical protein [Vitis vinifera] (GB:CAN61022.1); contains InterPro domain Protein kinase, core; (InterPro:IPR000719); contains InterPro …
AT5G53320.1	LRR-III	RLK	357	479	252	276	0.169	0.151	0.204	1.34174	0.705882	0.773109		leucine-rich repeat transmembrane protein kinase, putative; similar to leucine-rich repeat transmembrane protein kinase, putative [Arabidopsis thaliana] (TAIR:AT5G24100.1); similar to unnamed protein product [Vitis vinifera] (GB:CAO69357.1); contains InterPro domain Protein kinase, core; (InterPro:IPR000719); contains InterPro domain Protein kinase-like (InterPro:IPR011009); contains InterPro dom…
AT5G58300.1	LRR-III	RLK	2331	1945	2468	2502	0.443	0.769	0.727	0.834406	1.05877	1.07336		leucine-rich repeat transmembrane protein kinase, putative; similar to leucine-rich repeat transmembrane protein kinase, putative [Arabidopsis thaliana] (TAIR:AT3G08680.2); similar to leucine-rich repeat transmembrane protein kinase, putative [Arabidopsis thaliana] (TAIR:AT3G08680.1); similar to hypothetical protein [Vitis vinifera] (GB:CAN80590.1); similar to unnamed protein product [Vitis vinif…
AT5G61570.1	LRR-III	RLK	1594	1663	2241	2124	0.787	0.033	0.043	1.04329	1.4059	1.3325		protein kinase family protein; similar to protein kinase family protein [Arabidopsis thaliana] (TAIR:AT5G07620.1); similar to protein kinase [Arabidopsis arenosa] (GB:AAR15452.1); contains InterPro domain Serine/threonine protein kinase; (InterPro:IPR002290); contains InterPro domain Protein kinase, core; (InterPro:IPR000719); contains InterPro domain Protein kinase-like (InterPro:IPR011009); con…
AT5G67200.1	LRR-III	RLK	917	612	914	1019	0.158	0.981	0.578	0.667394	0.996728	1.11123		leucine-rich repeat transmembrane protein kinase, putative; Identical to Probable inactive receptor kinase At5g67200 precursor [Arabidopsis Thaliana] (GB:Q93Y06;GB:Q9FH93); similar to leucine-rich repeat transmembrane protein kinase, putative [Arabidopsis thaliana] (TAIR:AT3G50230.1); similar to unnamed protein product [Vitis vinifera] (GB:CAO71902.1); similar to putative receptor kinase [Malus x…
AT5G67280.1	LRR-III	RLK	1248	1257	1488	1690	0.971	0.284	0.061	1.00721	1.19231	1.35417	RECEPTOR-LIKE KINASE (RLK)	RLK (RECEPTOR-LIKE KINASE); ATP binding / kinase/ protein serine/threonine kinase; similar to leucine-rich repeat family protein / protein kinase family protein [Arabidopsis thaliana] (TAIR:AT4G37250.1); similar to leucine-rich repeat transmembrane protein kinase, putative [Arabidopsis thaliana] (TAIR:AT2G23300.1); similar to unnamed protein product [Vitis vinifera] (GB:CAO71921.1); similar to un…
AT2G25790.1	LRR-IV	RLK	2945	2891	2434	2548	0.904	0.174	0.332	0.981664	0.826486	0.865195	STERILITY-REGULATING KINASE MEMBER 1 (SKM1)	leucine-rich repeat transmembrane protein kinase, putative; similar to leucine-rich repeat transmembrane protein kinase, putative [Arabidopsis thaliana] (TAIR:AT4G28650.1); similar to unnamed protein product [Vitis vinifera] (GB:CAO44007.1); contains InterPro domain Protein kinase, core; (InterPro:IPR000719); contains InterPro domain Protein kinase-like (InterPro:IPR011009); contains InterPro dom…
AT2G45340.1	LRR-IV	RLK	4886	4917	5301	5079	0.95	0.071	0.748	1.00634	1.08494	1.0395		leucine-rich repeat transmembrane protein kinase, putative; similar to leucine-rich repeat transmembrane protein kinase, putative [Arabidopsis thaliana] (TAIR:AT5G51560.1); similar to hypothetical protein [Vitis vinifera] (GB:CAN72186.1); similar to unnamed protein product [Vitis vinifera] (GB:CAO49725.1); similar to unnamed protein product [Vitis vinifera] (GB:CAO24500.1); contains InterPro doma…
AT4G22730.1	LRR-IV	RLK	758	1014	1155	1364	0.337	0.209	0.085	1.33773	1.52375	1.79947		leucine-rich repeat transmembrane protein kinase, putative; similar to leucine-rich repeat transmembrane protein kinase, putative [Arabidopsis thaliana] (TAIR:AT5G51560.1); similar to unnamed protein product [Vitis vinifera] (GB:CAO70291.1); similar to unnamed protein product [Vitis vinifera] (GB:CAO16976.1); similar to unnamed protein product [Vitis vinifera] (GB:CAO49725.1); contains InterPro d…
AT5G51560.1	LRR-IV	RLK	6273	5060	5494	6005	0.085	0.156	0.697	0.806632	0.875817	0.957277		leucine-rich repeat transmembrane protein kinase, putative; similar to leucine-rich repeat transmembrane protein kinase, putative [Arabidopsis thaliana] (TAIR:AT2G45340.1); similar to leucine-rich repeat transmembrane protein kinase, putative [Arabidopsis thaliana] (TAIR:AT4G22730.1); similar to hypothetical protein [Vitis vinifera] (GB:CAN72186.1); similar to unnamed protein product [Vitis vinif…
AT1G24650.1	LRR-IX	RLK	697	753	677	512	0.801	0.89	0.008	1.08034	0.971306	0.734577		leucine-rich repeat family protein / protein kinase family protein; similar to leucine-rich repeat family protein / protein kinase family protein [Arabidopsis thaliana] (TAIR:AT3G23750.1); similar to leucine-rich repeat protein kinase, putative [Arabidopsis thaliana] (TAIR:AT2G01820.1); similar to TMK1 (TRANSMEMBRANE KINASE 1) [Arabidopsis thaliana] (TAIR:AT1G66150.1); similar to unnamed protein …
AT1G66150.1	LRR-IX	RLK	21190	19709	22908	20678	0.659	0.48	0.81	0.930109	1.08108	0.975838	TRANSMEMBRANE KINASE 1 (TMK1)	receptor-like transmembrane kinase I (TMK1)
AT2G01820.1	LRR-IX	RLK	16193	15324	10480	11256	0.71	0.061	0.042	0.946335	0.647193	0.695115		leucine-rich repeat protein kinase, putative; similar to leucine-rich repeat family protein / protein kinase family protein [Arabidopsis thaliana] (TAIR:AT1G24650.1); similar to TMK1 (TRANSMEMBRANE KINASE 1) [Arabidopsis thaliana] (TAIR:AT1G66150.1); similar to unnamed protein product [Vitis vinifera] (GB:CAO38725.1); similar to LRR receptor-like protein kinase [Nicotiana tabacum] (GB:AAF66615.1)…
AT3G23750.1	LRR-IX	RLK	11312	12189	12853	13579	0.17	0.107	0.038	1.07753	1.13623	1.20041	BAK1-ASSOCIATING RECEPTOR-LIKE KINASE 1 (BARK1)	leucine-rich repeat family protein / protein kinase family protein; similar to TMK1 (TRANSMEMBRANE KINASE 1) [Arabidopsis thaliana] (TAIR:AT1G66150.1); similar to unnamed protein product [Vitis vinifera] (GB:CAO45242.1); similar to hypothetical protein [Vitis vinifera] (GB:CAN69461.1); contains InterPro domain Protein kinase, core; (InterPro:IPR000719); contains InterPro domain Protein kinase-lik…
AT1G11130.1	LRR-V	RLK	2560	2113	2684	2786	0.193	0.625	0.435	0.825391	1.04844	1.08828	STRUBBELIG (SUB)	Encodes a receptor-like kinase protein with a predicted extracellular domain of six leucine-rich repeats and an intracellular serine-threonine kinase domain expressed throughout the developing root. Regulates expression of GLABRA2, CAPRICE, WEREWOLF, and ENHANCER OF GLABRA3.
AT1G53730.1	LRR-V	RLK	6007	5024	3163	4006	0.048	0.001	0.001	0.836358	0.526552	0.666889	STRUBBELIG-RECEPTOR FAMILY 6 (SRF6)	SRF6 (STRUBBELIG-RECEPTOR FAMILY 6); ATP binding / protein serine/threonine kinase; Identical to Protein STRUBBELIG-RECEPTOR FAMILY 6 precursor (SRF6) [Arabidopsis Thaliana] (GB:Q9C8M9;GB:Q9C8M8); similar to SRF7 (STRUBBELIG-RECEPTOR FAMILY 7), ATP binding / protein serine/threonine kinase [Arabidopsis thaliana] (TAIR:AT3G14350.1); similar to SRF7 (STRUBBELIG-RECEPTOR FAMILY 7), ATP binding / pro…
AT1G78980.1	LRR-V	RLK	192	168	228	202	0.281	0.23	0.789	0.875	1.1875	1.05208	STRUBBELIG-RECEPTOR FAMILY 5 (SRF5)	SRF5 (STRUBBELIG-RECEPTOR FAMILY 5); ATP binding / kinase/ protein serine/threonine kinase; Identical to Protein STRUBBELIG-RECEPTOR FAMILY 5 precursor (SRF5) [Arabidopsis Thaliana] (GB:Q6R2K1;GB:O64550); similar to SRF4 (STRUBBELIG-RECEPTOR FAMILY 4), ATP binding / kinase/ protein serine/threonine kinase [Arabidopsis thaliana] (TAIR:AT3G13065.1); similar to unnamed protein product [Vitis vinifer…
AT2G20850.1	LRR-V	RLK	2718	2359	2937	3428	0.286	0.563	0.16	0.867918	1.08057	1.26122	STRUBBELIG-RECEPTOR FAMILY 1 (SRF1)	SRF1 (STRUBBELIG RECEPTOR FAMILY 1); kinase; Identical to Protein STRUBBELIG-RECEPTOR FAMILY 1 precursor (SRF1) [Arabidopsis Thaliana] (GB:Q06BH3;GB:Q06BH2;GB:Q06BH4;GB:Q93ZY8;GB:Q9MAS2); similar to SRF3 (STRUBBELIG-RECEPTOR FAMILY 3), ATP binding / kinase/ protein serine/threonine kinase [Arabidopsis thaliana] (TAIR:AT4G03390.1); similar to unnamed protein product [Vitis vinifera] (GB:CAO24112.1…
AT3G13065.1	LRR-V	RLK	662	766	878	965	0.117	0.077	0.011	1.1571	1.32628	1.4577	STRUBBELIG-RECEPTOR FAMILY 4 (SRF4)	SRF4 (STRUBBELIG-RECEPTOR FAMILY 4); ATP binding / kinase/ protein serine/threonine kinase; Identical to Protein STRUBBELIG-RECEPTOR FAMILY 4 precursor (SRF4) [Arabidopsis Thaliana] (GB:Q6R2K2;GB:Q9LK66); similar to SRF5 (STRUBBELIG-RECEPTOR FAMILY 5), ATP binding / kinase/ protein serine/threonine kinase [Arabidopsis thaliana] (TAIR:AT1G78980.1); similar to unnamed protein product [Vitis vinifer…
AT3G14350.1	LRR-V	RLK	8233	7619	7036	7134	0.272	0.251	0.064	0.925422	0.854609	0.866513	STRUBBELIG-RECEPTOR FAMILY 7 (SRF7)	STRUBBELIG-receptor family 7 (SRF7); FUNCTIONS IN: protein serine/threonine kinase activity, protein kinase activity, ATP binding; INVOLVED IN: transmembrane receptor protein tyrosine kinase signaling pathway, protein amino acid phosphorylation; LOCATED IN: cytosol, nucleus, plasma membrane; EXPRESSED IN: 23 plant structures; EXPRESSED DURING: 13 growth stages; CONTAINS InterPro DOMAIN/s: Protein…
AT4G03390.1	LRR-V	RLK	5939	5346	6468	6464	0.532	0.603	0.628	0.900152	1.08907	1.0884	STRUBBELIG-RECEPTOR FAMILY 3 (SRF3)	SRF3 (STRUBBELIG-RECEPTOR FAMILY 3); ATP binding / kinase/ protein serine/threonine kinase; Identical to Protein STRUBBELIG-RECEPTOR FAMILY 3 precursor (SRF3) [Arabidopsis Thaliana] (GB:Q6R2K3;GB:Q0WS32;GB:Q9ZQZ2); similar to SRF1 (STRUBBELIG RECEPTOR FAMILY 1), kinase [Arabidopsis thaliana] (TAIR:AT2G20850.1); similar to unnamed protein product [Vitis vinifera] (GB:CAO24112.1); similar to LRR re…
AT4G22130.1	LRR-V	RLK	1659	1375	1509	1954	0.433	0.518	0.283	0.828813	0.909584	1.17782	STRUBBELIG-RECEPTOR FAMILY 8 (SRF8)	SRF8 (STRUBBELIG-RECEPTOR FAMILY 8); kinase; Identical to Protein STRUBBELIG-RECEPTOR FAMILY 8 precursor (SRF8) [Arabidopsis Thaliana] (GB:Q6R2J8;GB:O65461); similar to SRF7 (STRUBBELIG-RECEPTOR FAMILY 7), ATP binding / protein serine/threonine kinase [Arabidopsis thaliana] (TAIR:AT3G14350.1); similar to hypothetical protein OsJ_005525 [Oryza sativa (japonica cultivar-group)] (GB:EAZ22042.1); sim…
AT5G06820.1	LRR-V	RLK	168	163	201	170	0.913	0.426	0.961	0.970238	1.19643	1.0119	STRUBBELIG-RECEPTOR FAMILY 2 (SRF2)	SRF2 (STRUBBELIG-RECEPTOR FAMILY 2); ATP binding / kinase/ protein serine/threonine kinase; Identical to Protein STRUBBELIG-RECEPTOR FAMILY 2 precursor (SRF2) [Arabidopsis Thaliana] (GB:Q9FG24); similar to SRF8 (STRUBBELIG-RECEPTOR FAMILY 8), kinase [Arabidopsis thaliana] (TAIR:AT4G22130.1); similar to unnamed protein product [Vitis vinifera] (GB:CAO23374.1); contains InterPro domain Protein kina…
AT1G14390.1	LRR-VI-1	RLK	678	568	988	862	0.345	0.118	0.235	0.837758	1.45723	1.27139		leucine-rich repeat transmembrane protein kinase, putative; similar to leucine-rich repeat transmembrane protein kinase, putative [Arabidopsis thaliana] (TAIR:AT2G02780.1); similar to unnamed protein product [Vitis vinifera] (GB:CAO41051.1); contains InterPro domain Serine/threonine protein kinase; (InterPro:IPR002290); contains InterPro domain Protein kinase, core; (InterPro:IPR000719); contains…
AT2G02780.1	LRR-VI-1	RLK	1605	1545	1524	1778	0.733	0.612	0.352	0.962617	0.949533	1.10779		leucine-rich repeat transmembrane protein kinase, putative; similar to leucine-rich repeat transmembrane protein kinase, putative [Arabidopsis thaliana] (TAIR:AT1G14390.1); similar to unnamed protein product [Vitis vinifera] (GB:CAO41051.1); contains InterPro domain Serine/threonine protein kinase; (InterPro:IPR002290); contains InterPro domain Protein kinase, core; (InterPro:IPR000719); contains…
AT3G03770.1	LRR-VI-1	RLK	7694	7221	5718	6040	0.202	0.004	0.016	0.938524	0.743177	0.785027		leucine-rich repeat transmembrane protein kinase, putative; similar to leucine-rich repeat transmembrane protein kinase, putative [Arabidopsis thaliana] (TAIR:AT1G14390.1); similar to hypothetical protein [Vitis vinifera] (GB:CAN80270.1); similar to Protein kinase [Medicago truncatula] (GB:ABD28527.1); similar to unnamed protein product [Vitis vinifera] (GB:CAO67481.1); contains InterPro domain P…
AT5G14210.1	LRR-VI-1	RLK	6348	6151	5817	5995	0.79	0.371	0.591	0.968967	0.916352	0.944392		leucine-rich repeat transmembrane protein kinase, putative; similar to leucine-rich repeat transmembrane protein kinase, putative [Arabidopsis thaliana] (TAIR:AT3G03770.1); similar to hypothetical protein [Vitis vinifera] (GB:CAN69961.1); similar to unnamed protein product [Vitis vinifera] (GB:CAO14590.1); contains InterPro domain Protein kinase, core; (InterPro:IPR000719); contains InterPro doma…
AT5G63410.1	LRR-VI-1	RLK	2580	2590	1943	2253	0.982	0.014	0.117	1.00388	0.753101	0.873256		leucine-rich repeat transmembrane protein kinase, putative; similar to leucine-rich repeat transmembrane protein kinase, putative [Arabidopsis thaliana] (TAIR:AT5G14210.1); similar to unnamed protein product [Vitis vinifera] (GB:CAO68270.1); contains InterPro domain Protein kinase, core; (InterPro:IPR000719); contains InterPro domain Protein kinase-like (InterPro:IPR011009); contains InterPro dom…
AT1G63430.1	LRR-VI-2	RLK	7475	7464	8687	8842	0.981	0.117	0.036	0.998528	1.16214	1.18288		leucine-rich repeat transmembrane protein kinase, putative; similar to leucine-rich repeat protein kinase, putative [Arabidopsis thaliana] (TAIR:AT5G41180.1); similar to hypothetical protein [Vitis vinifera] (GB:CAN66410.1); similar to unnamed protein product [Vitis vinifera] (GB:CAO62794.1); contains InterPro domain Serine/threonine protein kinase; (InterPro:IPR002290); contains InterPro domain …
AT2G40270.1	LRR-VI-2	RLK	9501	10772	7086	5895	0.092	0.001	0.001	1.13378	0.745816	0.620461		protein kinase family protein; similar to protein kinase family protein [Arabidopsis thaliana] (TAIR:AT3G56050.1); similar to protein kinase family protein [Arabidopsis thaliana] (TAIR:AT3G56050.2); similar to unnamed protein product [Vitis vinifera] (GB:CAO41411.1); contains InterPro domain Protein kinase, core; (InterPro:IPR000719); contains InterPro domain Protein kinase-like (InterPro:IPR0110…
AT3G56050.1	LRR-VI-2	RLK	7053	8498	8345	8944	0.207	0.145	0.028	1.20488	1.18318	1.26811		protein kinase family protein; similar to protein kinase family protein [Arabidopsis thaliana] (TAIR:AT2G40270.1); similar to unnamed protein product [Vitis vinifera] (GB:CAO41411.1); contains InterPro domain Protein kinase, core; (InterPro:IPR000719); contains InterPro domain Protein kinase-like (InterPro:IPR011009); contains InterPro domain Tyrosine protein kinase; (InterPro:IPR001245)
AT4G18640.1	LRR-VI-2	RLK	756	636	1213	1522	0.348	0.009	0.01	0.84127	1.6045	2.01323	MORPHOGENESIS OF ROOT HAIR 1 (MRH1)	Required for root hair elongation during tip growth.
AT5G22050.2	LRR-VI-2	RLCK	3197	2416	3012	3276	0.142	0.649	0.639	0.755708	0.942133	1.02471		protein kinase family protein; similar to protein kinase family protein [Arabidopsis thaliana] (TAIR:AT3G19300.1); similar to unnamed protein product [Vitis vinifera] (GB:CAO48673.1); contains InterPro domain Protein kinase, core; (InterPro:IPR000719); contains InterPro domain Protein kinase-like (InterPro:IPR011009); contains InterPro domain Tyrosine protein kinase; (InterPro:IPR001245)
AT5G41180.1	LRR-VI-2	RLCK	1329	1318	1312	1663	0.978	0.928	0.183	0.991723	0.987208	1.25132		leucine-rich repeat protein kinase, putative; similar to leucine-rich repeat transmembrane protein kinase, putative [Arabidopsis thaliana] (TAIR:AT1G63430.1); similar to hypothetical protein [Vitis vinifera] (GB:CAN66410.1); similar to unnamed protein product [Vitis vinifera] (GB:CAO62794.1); contains InterPro domain Protein kinase, core; (InterPro:IPR000719); contains InterPro domain Protein kin…
AT5G45840.1	LRR-VI-2	RLK	1178	1000	1662	1504	0.333	0.02	0.117	0.848896	1.41087	1.27674		leucine-rich repeat transmembrane protein kinase, putative; similar to MRH1 (morphogenesis of root hair 1), ATP binding / protein serine/threonine kinase [Arabidopsis thaliana] (TAIR:AT4G18640.1); similar to unnamed protein product [Vitis vinifera] (GB:CAO48044.1); contains InterPro domain Serine/threonine protein kinase; (InterPro:IPR002290); contains InterPro domain Protein kinase, core; (Inter…
AT5G58540.1	LRR-VI-2	RLK	2904	2093	2675	2694	0.026	0.414	0.294	0.72073	0.921143	0.927686		protein kinase family protein; similar to leucine-rich repeat family protein [Arabidopsis thaliana] (TAIR:AT5G07150.1); similar to ser-thr protein kinase [Gossypium hirsutum] (GB:AAO59488.1); contains InterPro domain Protein kinase, core; (InterPro:IPR000719); contains InterPro domain Protein kinase-like (InterPro:IPR011009); contains InterPro domain Tyrosine protein kinase; (InterPro:IPR001245)
AT1G12460.1	LRR-VII	RLK	1474	1324	1509	1959	0.618	0.616	0.021	0.898236	1.02374	1.32904		leucine-rich repeat transmembrane protein kinase, putative; similar to leucine-rich repeat transmembrane protein kinase, putative [Arabidopsis thaliana] (TAIR:AT1G62950.1); similar to unnamed protein product [Vitis vinifera] (GB:CAO63605.1); similar to Os03g0127700 [Oryza sativa (japonica cultivar-group)] (GB:NP_001048834.1); similar to hypothetical protein OsI_009597 [Oryza sativa (indica cultiv…
AT1G62950.1	LRR-VII	RLK	676	936	696	800	0.422	0.834	0.194	1.38462	1.02959	1.18343		leucine-rich repeat transmembrane protein kinase, putative; similar to leucine-rich repeat transmembrane protein kinase, putative [Arabidopsis thaliana] (TAIR:AT1G12460.1); similar to unnamed protein product [Vitis vinifera] (GB:CAO63605.1); similar to Os03g0127700 [Oryza sativa (japonica cultivar-group)] (GB:NP_001048834.1); similar to hypothetical protein OsI_009597 [Oryza sativa (indica cultiv…
AT2G24230.1	LRR-VII	RLK	2061	2304	2196	2497	0.36	0.702	0.247	1.1179	1.0655	1.21155		leucine-rich repeat transmembrane protein kinase, putative; similar to leucine-rich repeat transmembrane protein kinase, putative [Arabidopsis thaliana] (TAIR:AT5G58150.1); similar to Os08g0276400 [Oryza sativa (japonica cultivar-group)] (GB:NP_001061434.1); similar to unnamed protein product [Vitis vinifera] (GB:CAO47204.1); contains InterPro domain Serine/threonine protein kinase; (InterPro:IPR…
AT3G28040.1	LRR-VII	RLK	15148	16196	12586	11862	0.698	0.286	0.158	1.06918	0.830869	0.783074		leucine-rich repeat transmembrane protein kinase, putative; similar to leucine-rich repeat transmembrane protein kinase, putative [Arabidopsis thaliana] (TAIR:AT5G01890.1); similar to leucine-rich repeat transmembrane protein kinase, putative [Arabidopsis thaliana] (TAIR:AT3G56370.1); similar to hypothetical protein OsI_005136 [Oryza sativa (indica cultivar-group)] (GB:EAY77289.1); similar to put…
AT3G56370.1	LRR-VII	RLK	12735	14645	17064	16730	0.105	0.077	0.022	1.14998	1.33993	1.3137		leucine-rich repeat transmembrane protein kinase, putative; similar to leucine-rich repeat transmembrane protein kinase, putative [Arabidopsis thaliana] (TAIR:AT5G01890.1); similar to leucine-rich repeat transmembrane protein kinase, putative [Arabidopsis thaliana] (TAIR:AT3G28040.1); similar to hypothetical protein OsJ_010315 [Oryza sativa (japonica cultivar-group)] (GB:EAZ26832.1); similar to u…
AT5G01890.1	LRR-VII	RLK	4418	3764	6011	5638	0.38	0.173	0.158	0.851969	1.36057	1.27614	PXY/TDR-CORRELATED 2 (PXC2)	leucine-rich repeat transmembrane protein kinase, putative; similar to leucine-rich repeat transmembrane protein kinase, putative [Arabidopsis thaliana] (TAIR:AT3G28040.1); similar to leucine-rich repeat transmembrane protein kinase, putative [Arabidopsis thaliana] (TAIR:AT3G56370.1); similar to hypothetical protein OsJ_010315 [Oryza sativa (japonica cultivar-group)] (GB:EAZ26832.1); similar to u…
AT5G45800.1	LRR-VII	RLK	2512	2765	2778	2659	0.483	0.203	0.635	1.10072	1.10589	1.05852	MATERNAL EFFECT EMBRYO ARREST 62 (MEE62)	MEE62 (maternal effect embryo arrest 62); ATP binding / protein serine/threonine kinase; similar to leucine-rich repeat transmembrane protein kinase, putative [Arabidopsis thaliana] (TAIR:AT2G24230.1); similar to unnamed protein product [Vitis vinifera] (GB:CAO48040.1); contains InterPro domain Protein kinase, core; (InterPro:IPR000719); contains InterPro domain Protein kinase-like (InterPro:IPR0…
AT5G58150.1	LRR-VII	RLK	3003	2739	2282	2292	0.587	0.163	0.106	0.912088	0.759907	0.763237		leucine-rich repeat transmembrane protein kinase, putative; similar to leucine-rich repeat transmembrane protein kinase, putative [Arabidopsis thaliana] (TAIR:AT2G24230.1); similar to unnamed protein product [Vitis vinifera] (GB:CAO47204.1); contains InterPro domain Protein kinase, core; (InterPro:IPR000719); contains InterPro domain Protein kinase-like (InterPro:IPR011009); contains InterPro dom…
AT1G06840.1	LRR-VIII-1	RLK	1758	2034	1857	1902	0.597	0.795	0.707	1.157	1.05631	1.08191		leucine-rich repeat transmembrane protein kinase, putative; similar to ATP binding / kinase/ protein serine/threonine kinase [Arabidopsis thaliana] (TAIR:AT5G01950.1); similar to leucine-rich repeat transmembrane protein kinase, putative [Arabidopsis thaliana] (TAIR:AT5G37450.1); similar to leucine-rich repeat transmembrane protein kinase, putative [Arabidopsis thaliana] (TAIR:AT3G53590.1); simil…
AT1G79620.1	LRR-VIII-1	RLK	1357	1414	1790	2228	0.813	0.132	0.004	1.042	1.31909	1.64186		leucine-rich repeat transmembrane protein kinase, putative; similar to leucine-rich repeat transmembrane protein kinase, putative [Arabidopsis thaliana] (TAIR:AT5G49770.1); similar to ATP binding / kinase/ protein serine/threonine kinase [Arabidopsis thaliana] (TAIR:AT5G49780.1); similar to leucine-rich repeat family protein / protein kinase family protein [Arabidopsis thaliana] (TAIR:AT5G49760.1…
AT3G53590.1	LRR-VIII-1	RLCK	253	248	281	232	0.957	0.635	0.649	0.980237	1.11067	0.916996		leucine-rich repeat transmembrane protein kinase, putative; similar to ATP binding / kinase/ protein serine/threonine kinase [Arabidopsis thaliana] (TAIR:AT5G01950.1); similar to leucine-rich repeat transmembrane protein kinase, putative [Arabidopsis thaliana] (TAIR:AT1G06840.1); similar to unnamed protein product [Vitis vinifera] (GB:CAO45378.1); similar to Os01g0960400 [Oryza sativa (japonica c…
AT5G01950.1	LRR-VIII-1	RLK	1221	1624	1171	1288	0.074	0.661	0.479	1.33006	0.95905	1.05487		ATP binding / kinase/ protein serine/threonine kinase; similar to leucine-rich repeat transmembrane protein kinase, putative [Arabidopsis thaliana] (TAIR:AT3G53590.1); similar to leucine-rich repeat transmembrane protein kinase, putative [Arabidopsis thaliana] (TAIR:AT1G06840.1); similar to unnamed protein product [Vitis vinifera] (GB:CAO45378.1); similar to unnamed protein product [Vitis vinifer…
AT5G37450.1	LRR-VIII-1	RLK	46	48	54	54	0.807	0.324	0.433	1.04348	1.17391	1.17391		leucine-rich repeat transmembrane protein kinase, putative; similar to ATP binding / kinase/ protein serine/threonine kinase [Arabidopsis thaliana] (TAIR:AT5G01950.1); similar to leucine-rich repeat transmembrane protein kinase, putative [Arabidopsis thaliana] (TAIR:AT1G06840.1); similar to unnamed protein product [Vitis vinifera] (GB:CAO45378.1); similar to unnamed protein product [Vitis vinifer…
AT5G49760.1	LRR-VIII-1	RLK	9135	8810	10746	9379	0.686	0.005	0.574	0.964423	1.17635	1.02671		leucine-rich repeat family protein / protein kinase family protein; similar to leucine-rich repeat transmembrane protein kinase, putative [Arabidopsis thaliana] (TAIR:AT1G79620.1); similar to leucine-rich repeat transmembrane protein kinase, putative [Arabidopsis thaliana] (TAIR:AT5G49770.1); similar to ATP binding / kinase/ protein serine/threonine kinase [Arabidopsis thaliana] (TAIR:AT5G49780.1…
AT5G49770.1	LRR-VIII-1	RLK	180	222	202	206	0.161	0.502	0.537	1.23333	1.12222	1.14444		leucine-rich repeat transmembrane protein kinase, putative; similar to leucine-rich repeat transmembrane protein kinase, putative [Arabidopsis thaliana] (TAIR:AT1G79620.1); similar to ATP binding / kinase/ protein serine/threonine kinase [Arabidopsis thaliana] (TAIR:AT5G49780.1); similar to leucine-rich repeat family protein / protein kinase family protein [Arabidopsis thaliana] (TAIR:AT5G49760.1…
AT5G49780.1	LRR-VIII-1	RLK	221	188	207	302	0.21	0.699	0.009	0.850679	0.936652	1.36652		ATP binding / kinase/ protein serine/threonine kinase; similar to leucine-rich repeat transmembrane protein kinase, putative [Arabidopsis thaliana] (TAIR:AT1G79620.1); similar to leucine-rich repeat transmembrane protein kinase, putative [Arabidopsis thaliana] (TAIR:AT5G49770.1); similar to leucine-rich repeat family protein / protein kinase family protein [Arabidopsis thaliana] (TAIR:AT5G49760.1…
AT1G07650.1	LRR-VIII-2	RLK	1979	1954	1638	1890	0.968	0.154	0.691	0.987367	0.827691	0.955028		leucine-rich repeat transmembrane protein kinase, putative; similar to leucine-rich repeat family protein / protein kinase family protein [Arabidopsis thaliana] (TAIR:AT1G53430.2); similar to leucine-rich repeat family protein / protein kinase family protein [Arabidopsis thaliana] (TAIR:AT1G53430.1); similar to leucine-rich repeat family protein / protein kinase family protein [Arabidopsis thalia…
AT1G16670.1	LRR-VIII-2	RLCK	407	419	488	682	0.921	0.05	0.011	1.02948	1.19902	1.67568		protein kinase family protein; similar to protein kinase family protein [Arabidopsis thaliana] (TAIR:AT3G09010.1); similar to hypothetical protein [Vitis vinifera] (GB:CAN64306.1); contains InterPro domain Protein kinase, core; (InterPro:IPR000719); contains InterPro domain Protein kinase-like (InterPro:IPR011009); contains InterPro domain Serine/threonine protein kinase, active site; (InterPro:I…
AT1G29720.1	LRR-VIII-2	RLCK	7356	6818	3235	4264	0.64	0.001	0.003	0.926862	0.439777	0.579663		protein kinase family protein; similar to leucine-rich repeat family protein / protein kinase family protein [Arabidopsis thaliana] (TAIR:AT1G29740.1); similar to unnamed protein product [Vitis vinifera] (GB:CAO47990.1); contains InterPro domain Protein kinase, core; (InterPro:IPR000719); contains InterPro domain Protein kinase-like (InterPro:IPR011009); contains InterPro domain Serine/threonine …
AT1G29730.1	LRR-VIII-2	RLK	1410	1453	1492	1324	0.845	0.643	0.613	1.0305	1.05816	0.939007		kinase/ protein serine/threonine kinase; similar to leucine-rich repeat family protein / protein kinase family protein [Arabidopsis thaliana] (TAIR:AT1G29740.1); similar to leucine-rich repeat transmembrane protein kinase, putative [Arabidopsis thaliana] (TAIR:AT1G07650.1); similar to RKF1 (RECEPTOR-LIKE KINASE IN FLOWERS 1), ATP binding / protein serine/threonine kinase [Arabidopsis thaliana] (T…
AT1G29740.1	LRR-VIII-2	RLK	106	119	146	126	0.615	0.149	0.358	1.12264	1.37736	1.18868		leucine-rich repeat family protein / protein kinase family protein; similar to kinase/ protein serine/threonine kinase [Arabidopsis thaliana] (TAIR:AT1G29730.1); similar to leucine-rich repeat transmembrane protein kinase, putative [Arabidopsis thaliana] (TAIR:AT1G07650.1); similar to RKF1 (RECEPTOR-LIKE KINASE IN FLOWERS 1), ATP binding / protein serine/threonine kinase [Arabidopsis thaliana] (T…
AT1G29750.2	LRR-VIII-2	RLK	5697	5406	6444	6585	0.445	0.037	0.022	0.94892	1.13112	1.15587	RECEPTOR-LIKE KINASE IN FLOWERS 1 (RKF1)	Receptor-like serine/threonine kinase (RKF1). The putative extracellular domain of the RKF1 protein contains 13 tandem repeats of leucine-rich sequences. Expressed in early flower primordial, stamen, and pollen grains.
AT1G53420.1	LRR-VIII-2	RLK	176	184	179	194	0.741	0.857	0.544	1.04545	1.01705	1.10227		serine/threonine protein kinase-related; similar to leucine-rich repeat family protein / protein kinase family protein [Arabidopsis thaliana] (TAIR:AT1G53440.1); similar to leucine-rich repeat family protein / protein kinase family protein [Arabidopsis thaliana] (TAIR:AT3G14840.2); similar to leucine-rich repeat transmembrane protein kinase, putative [Arabidopsis thaliana] (TAIR:AT1G07650.1); sim…
AT1G53430.1	LRR-VIII-2	RLK	5751	5739	5659	5125	0.99	0.841	0.104	0.997913	0.984003	0.891149		leucine-rich repeat family protein / protein kinase family protein; similar to leucine-rich repeat family protein / protein kinase family protein [Arabidopsis thaliana] (TAIR:AT1G53440.1); similar to leucine-rich repeat family protein / protein kinase family protein [Arabidopsis thaliana] (TAIR:AT3G14840.2); similar to leucine-rich repeat transmembrane protein kinase, putative [Arabidopsis thalia…
AT1G53440.1	LRR-VIII-2	RLK	9479	9628	8206	8331	0.868	0.114	0.198	1.01572	0.865703	0.87889		leucine-rich repeat family protein / protein kinase family protein; similar to leucine-rich repeat family protein / protein kinase family protein [Arabidopsis thaliana] (TAIR:AT1G53430.2); similar to leucine-rich repeat family protein / protein kinase family protein [Arabidopsis thaliana] (TAIR:AT1G53430.1); similar to leucine-rich repeat transmembrane protein kinase, putative [Arabidopsis thalia…
AT1G56120.1	LRR-VIII-2	RLK	385	342	420	625	0.583	0.48	0.039	0.888312	1.09091	1.62338		leucine-rich repeat family protein / protein kinase family protein; similar to leucine-rich repeat family protein / protein kinase family protein [Arabidopsis thaliana] (TAIR:AT1G56130.1); similar to leucine-rich repeat family protein / protein kinase family protein [Arabidopsis thaliana] (TAIR:AT1G56145.1); similar to leucine-rich repeat family protein / protein kinase family protein [Arabidopsi…
AT1G56130.1	LRR-VIII-2	RLK	488	539	673	722	0.651	0.044	0.018	1.10451	1.3791	1.47951		leucine-rich repeat family protein / protein kinase family protein; similar to leucine-rich repeat family protein / protein kinase family protein [Arabidopsis thaliana] (TAIR:AT1G56145.1); similar to leucine-rich repeat family protein / protein kinase family protein [Arabidopsis thaliana] (TAIR:AT1G56120.1); similar to leucine-rich repeat family protein / protein kinase family protein [Arabidopsi…
AT1G56140.1	LRR-VIII-2	RLK	1187	885	823	1034	0.267	0.124	0.375	0.745577	0.693345	0.871104		leucine-rich repeat family protein / protein kinase family protein; similar to leucine-rich repeat family protein / protein kinase family protein [Arabidopsis thaliana] (TAIR:AT1G56130.1); similar to leucine-rich repeat family protein / protein kinase family protein [Arabidopsis thaliana] (TAIR:AT1G56145.1); similar to leucine-rich repeat family protein / protein kinase family protein [Arabidopsi…
AT1G56145.1	LRR-VIII-2	RLK	1836	1928	2081	2259	0.594	0.119	0.025	1.05011	1.13344	1.23039		leucine-rich repeat family protein / protein kinase family protein; similar to leucine-rich repeat family protein / protein kinase family protein [Arabidopsis thaliana] (TAIR:AT1G56130.1); similar to leucine-rich repeat family protein / protein kinase family protein [Arabidopsis thaliana] (TAIR:AT1G56120.1); similar to leucine-rich repeat family protein / protein kinase family protein [Arabidopsi…
AT3G09010.1	LRR-VIII-2	RLCK	729	632	615	865	0.174	0.369	0.126	0.866941	0.843621	1.18656		protein kinase family protein; similar to protein kinase family protein [Arabidopsis thaliana] (TAIR:AT1G16670.1); similar to unnamed protein product [Vitis vinifera] (GB:CAO15808.1); contains InterPro domain Protein kinase, core; (InterPro:IPR000719); contains InterPro domain Protein kinase-like (InterPro:IPR011009); contains InterPro domain Serine/threonine protein kinase, active site; (InterPr…
AT3G14840.2	LRR-VIII-2	RLK	2760	2200	1183	1605	0.336	0.001	0.028	0.797101	0.428623	0.581522	LYSM RLK1-INTERACTING KINASE 1 (LIK1)	leucine-rich repeat family protein / protein kinase family protein; similar to serine/threonine protein kinase-related [Arabidopsis thaliana] (TAIR:AT1G53420.1); similar to hypothetical protein [Vitis vinifera] (GB:CAN74151.1)
AT1G27190.1	LRR-Xa	RLK	18475	16242	9754	9937	0.341	0.007	0.007	0.879134	0.527957	0.537862		leucine-rich repeat transmembrane protein kinase, putative; Identical to Probable inactive receptor kinase At1g27190 precursor [Arabidopsis Thaliana] (GB:O04567;GB:Q0WPX0); similar to leucine-rich repeat transmembrane protein kinase, putative [Arabidopsis thaliana] (TAIR:AT1G69990.1); similar to unnamed protein product [Vitis vinifera] (GB:CAO14859.1); contains InterPro domain Serine/threonine pr…
AT1G69990.1	LRR-Xa	RLK	801	1132	1036	715	0.315	0.327	0.466	1.41323	1.29338	0.892634		leucine-rich repeat transmembrane protein kinase, putative; similar to leucine-rich repeat transmembrane protein kinase, putative [Arabidopsis thaliana] (TAIR:AT1G27190.1); similar to unnamed protein product [Vitis vinifera] (GB:CAO14859.1); contains InterPro domain Serine/threonine protein kinase; (InterPro:IPR002290); contains InterPro domain Protein kinase, core; (InterPro:IPR000719); contains…
AT3G28450.1	LRR-Xa	RLK	8847	8747	8047	7497	0.822	0.135	0.057	0.988697	0.909574	0.847406	BAK1-INTERACTING RECEPTOR-LIKE KINASE 2 (BIR2)	leucine-rich repeat transmembrane protein kinase, putative; similar to leucine-rich repeat transmembrane protein kinase, putative [Arabidopsis thaliana] (TAIR:AT1G27190.1); similar to unnamed protein product [Vitis vinifera] (GB:CAO14859.1); contains InterPro domain Protein kinase, core; (InterPro:IPR000719); contains InterPro domain Protein kinase-like (InterPro:IPR011009); contains InterPro dom…
AT5G48380.1	LRR-Xa	RLK	7675	8421	7116	6812	0.595	0.519	0.369	1.0972	0.927166	0.887557	BAK1-INTERACTING RECEPTOR-LIKE KINASE 1 (BIR1)	leucine-rich repeat family protein / protein kinase family protein; similar to leucine-rich repeat transmembrane protein kinase, putative [Arabidopsis thaliana] (TAIR:AT1G27190.1); similar to unnamed protein product [Vitis vinifera] (GB:CAO23320.1); similar to hypothetical protein OsI_019285 [Oryza sativa (indica cultivar-group)] (GB:EAY98052.1); similar to hypothetical protein [Vitis vinifera] (…
AT1G55610.1	LRR-Xb	RLK	1092	991	1434	1491	0.403	0.05	0.083	0.907509	1.31319	1.36538	BRI1 LIKE (BRL1)	mutant has Altered vascular cell differentiation; LRR Receptor Kinase
AT1G72300.1	LRR-Xb	RLK	6839	7188	5775	6379	0.755	0.002	0.429	1.05103	0.844422	0.932739	PSY1 RECEPTOR (PSY1R)	Encodes a leucine-rich repeat receptor kinase (LRR-RK) involved in the perception of PSY1. PSY1 is an 18-aa tyrosine-sulfated glycopeptide encoded by AT5G58650 that promotes cellular proliferation and expansion.
AT1G74360.1	LRR-Xb	RLK	1015	1209	863	812	0.339	0.374	0.231	1.19113	0.850246	0.8		leucine-rich repeat transmembrane protein kinase, putative; similar to BRL2 (BRI1-LIKE 2), ATP binding / protein serine/threonine kinase [Arabidopsis thaliana] (TAIR:AT2G01950.1); similar to unnamed protein product [Vitis vinifera] (GB:CAO64499.1); similar to hypothetical protein OsI_025817 [Oryza sativa (indica cultivar-group)] (GB:EAZ04585.1); similar to putative brassinosteroid insensitive 1 p…
AT2G01950.1	LRR-Xb	RLK	6486	6297	7980	7891	0.802	0.09	0.181	0.97086	1.23034	1.21662	BRI1-LIKE 2 (BRL2)	Encodes a leucine rich repeat receptor kinase and associated with provascular/procambial cells. Similar to BRI, brassinosteroid receptor protein.
AT2G02220.1	LRR-Xb	RLK	3809	4342	4279	3801	0.504	0.443	0.989	1.13993	1.12339	0.9979	PHYTOSULFOKIN RECEPTOR 1 (PSKR1)	Encodes a protein interacting with phytosulfokine, a five amino acid sulfated peptide (YIYTQ).
AT3G13380.1	LRR-Xb	RLK	1065	1161	920	1222	0.692	0.236	0.376	1.09014	0.86385	1.14742	BRI1-LIKE 3 (BRL3)	Similar to BRI, brassinosteroid receptor protein.
AT4G39400.1	LRR-Xb	RLK	22071	20736	21058	21939	0.597	0.626	0.941	0.939513	0.954103	0.994019	BRASSINOSTEROID INSENSITIVE 1 (BRI1)	Encodes a plasma membrane localized leucine-rich repeat receptor kinase involved in brassinosteroid signal transduction. BRI1 ligand is brassinolide which binds at the extracellular domain. Binding results in phosphorylation of the kinase domain which activates the BRI1 protein leading to BR responses. Residue T-1049 and either S-1044 or T-1045 were essential for kinase function in vitro and norm…
AT5G07280.1	LRR-Xb	RLK	1608	1575	1731	2006	0.856	0.483	0.295	0.979478	1.07649	1.24751	EXCESS MICROSPOROCYTES1 (EMS1)	Basic leucine zipper (bZIP) transcription factor. Nuclear localization. Involved in light-regulated transcriptional activation of G-box-containing promoters. Negatively regulated by Cop1. Although cytokinins do not appear to affect the gene's promoter activity, they appear to stabilize the protein. HY5 plays a role in anthocyanin accumulation in far-red light and blue light, but not in red light …
AT5G42440.1	LRR-Xb	RLK	334	426	390	507	0.119	0.407	0.015	1.27545	1.16766	1.51796		protein kinase family protein; similar to ATPSKR1/PSKR1 (PHYTOSULFOKIN RECEPTOR 1), ATP binding / peptide receptor/ protein serine/threonine kinase [Arabidopsis thaliana] (TAIR:AT2G02220.1); similar to hypothetical protein [Vitis vinifera] (GB:CAN65219.1); contains InterPro domain Protein kinase, core; (InterPro:IPR000719); contains InterPro domain Protein kinase-like (InterPro:IPR011009); contai…
AT5G53890.1	LRR-Xb	RLK	6624	6613	6012	6030	0.982	0.189	0.18	0.998339	0.907609	0.910326	PHYTOSYLFOKINE-ALPHA RECEPTOR 2 (PSKR2)	Encodes a leucine-rich repeat receptor kinase (LRR-RK) involved in the perception of phytosulfokine (PSK), which is a 5-aa tyrosine-sulfated peptide that primarily promotes cellular proliferation.
AT1G08590.1	LRR-XI	RLK	599	621	463	692	0.874	0.029	0.082	1.03673	0.772955	1.15526	PXY-LIKE1 (PXL1)	similar to CLV1-like leucine rich repeat transmembrane receptor-like protein kinase (Ipomoea nil) (U77888)
AT1G09970.2	LRR-XI	RLK	5457	4870	4397	4220	0.536	0.158	0.203	0.892432	0.805754	0.773319	(LRR XI-23)	leucine-rich repeat transmembrane protein kinase, putative; similar to IKU2 (HAIKU2), ATP binding / protein kinase [Arabidopsis thaliana] (TAIR:AT3G19700.1); similar to leucine-rich repeat transmembrane protein kinase, putative [Arabidopsis thaliana] (TAIR:AT5G49660.1); similar to HSL1 (HAESA-LIKE 1), ATP binding / kinase/ protein serine/threonine kinase [Arabidopsis thaliana] (TAIR:AT1G28440.1);…
AT1G17230.1	LRR-XI	RLK	2107	2035	2224	2596	0.806	0.433	0.279	0.965828	1.05553	1.23208		protein binding / protein kinase; similar to leucine-rich repeat transmembrane protein kinase, putative [Arabidopsis thaliana] (TAIR:AT3G24240.1); similar to leucine-rich repeat transmembrane protein kinase, putative [Arabidopsis thaliana] (TAIR:AT2G33170.1); similar to leucine-rich repeat transmembrane protein kinase, putative [Arabidopsis thaliana] (TAIR:AT5G63930.1); similar to hypothetical pr…
AT1G17750.1	LRR-XI	RLK	2147	2138	2431	2316	0.967	0.362	0.434	0.995808	1.13228	1.07871	PEP1 RECEPTOR 2 (PEPR2)	leucine-rich repeat transmembrane protein kinase, putative; similar to protein binding [Arabidopsis thaliana] (TAIR:AT1G73066.1); similar to PEPR1 (PEP1 RECEPTOR 1), ATP binding / kinase/ protein binding / protein serine/threonine kinase [Arabidopsis thaliana] (TAIR:AT1G73080.1); similar to hypothetical protein OsJ_026394 [Oryza sativa (japonica cultivar-group)] (GB:EAZ42911.1); similar to unname…
AT1G28440.1	LRR-XI	RLK	9421	9040	9292	8624	0.79	0.917	0.461	0.959558	0.986307	0.915402	HAESA-LIKE 1 (HSL1)	HSL1 (HAESA-LIKE 1); ATP binding / kinase/ protein serine/threonine kinase; similar to HAESA (RECEPTOR-LIKE PROTEIN KINASE 5), ATP binding / kinase/ protein serine/threonine kinase [Arabidopsis thaliana] (TAIR:AT4G28490.1); similar to HSL2 (HAESA-LIKE 2), ATP binding / kinase/ protein serine/threonine kinase [Arabidopsis thaliana] (TAIR:AT5G65710.1); similar to leucine-rich repeat receptor-like p…
AT1G34110.1	LRR-XI	RLK	3174	3573	3014	4326	0.392	0.642	0.061	1.12571	0.94959	1.36295		leucine-rich repeat transmembrane protein kinase, putative; similar to leucine-rich repeat transmembrane protein kinase, putative [Arabidopsis thaliana] (TAIR:AT3G24240.1); similar to leucine-rich repeat transmembrane protein kinase, putative [Arabidopsis thaliana] (TAIR:AT5G48940.1); similar to leucine-rich repeat protein kinase, putative [Arabidopsis thaliana] (TAIR:AT5G56040.2); similar to hyp…
AT1G34420.1	LRR-XI	RLK	293	237	243	196	0.218	0.228	0.027	0.808874	0.829352	0.668942		leucine-rich repeat family protein / protein kinase family protein; similar to leucine-rich repeat transmembrane protein kinase, putative [Arabidopsis thaliana] (TAIR:AT2G41820.1); similar to hypothetical protein OsJ_034068 [Oryza sativa (japonica cultivar-group)] (GB:EAZ19859.1); similar to hypothetical protein OsI_036445 [Oryza sativa (indica cultivar-group)] (GB:EAY82486.1); similar to unnamed…
AT1G72180.1	LRR-XI	RLK	1112	1083	647	949	0.941	0.088	0.388	0.973921	0.581835	0.853417	C-TERMINALLY ENCODED PEPTIDE RECEPTOR 2 (CEPR2)	leucine-rich repeat transmembrane protein kinase, putative; similar to HSL1 (HAESA-LIKE 1), ATP binding / kinase/ protein serine/threonine kinase [Arabidopsis thaliana] (TAIR:AT1G28440.1); similar to hypothetical protein OsI_034401 [Oryza sativa (indica cultivar-group)] (GB:EAY80442.1); similar to unnamed protein product [Vitis vinifera] (GB:CAO16425.1); similar to hypothetical protein OsI_004542…
AT1G73080.1	LRR-XI	RLK	3360	3442	3281	3064	0.851	0.787	0.229	1.0244	0.976488	0.911905	PEP1 RECEPTOR 1 (PEPR1)	Encodes a leucine-rich repeat receptor kinase. Functions as a receptor for AtPep1 to amplify innate immunity response to pathogen attacks.
AT1G75820.1	LRR-XI	RLK	4514	4060	3974	4085	0.426	0.246	0.433	0.899424	0.880372	0.904962	CLAVATA 1 (CLV1)	Putative receptor kinase with an extracellular leucine-rich domain. Controls shoot and floral meristem size, and contributes to establish and maintain floral meristem identity. Negatively regulated by KAPP (kinase-associated protein phosphatase). CLV3 peptide binds directly CLV1 ectodomain.
AT2G33170.1	LRR-XI	RLK	4418	4993	3415	4160	0.655	0.337	0.748	1.13015	0.772974	0.941603		leucine-rich repeat transmembrane protein kinase, putative; similar to protein binding / protein kinase [Arabidopsis thaliana] (TAIR:AT1G17230.1); similar to leucine-rich repeat transmembrane protein kinase, putative [Arabidopsis thaliana] (TAIR:AT5G63930.1); similar to leucine-rich repeat protein kinase, putative [Arabidopsis thaliana] (TAIR:AT5G56040.2); similar to unnamed protein product [Viti…
AT2G41820.1	LRR-XI	RLK	1737	1248	2005	2635	0.142	0.337	0.022	0.71848	1.15429	1.51698	PXY/TDR-CORRELATED 3 (PXC3)	leucine-rich repeat transmembrane protein kinase, putative; similar to leucine-rich repeat transmembrane protein kinase, putative [Arabidopsis thaliana] (TAIR:AT2G33170.1); similar to leucine-rich repeat transmembrane protein kinase, putative [Arabidopsis thaliana] (TAIR:AT5G63930.1); similar to hypothetical protein OsJ_022557 [Oryza sativa (japonica cultivar-group)] (GB:EAZ39074.1); similar to h…
AT3G19700.1	LRR-XI	RLK	385	398	392	305	0.878	0.914	0.135	1.03377	1.01818	0.792208	HAIKU2 (IKU2)	Encodes leucine rich repeat (LRR) kinase. Iku2-3 identified in a screen for mutants with abnormal endosperm. Sporophytic recessive mutants have reduced embryo and endosperm size. Seed size is also reduced and the shape is abnormal suggesting an interaction between the endosperm and cell elongation in the integuments.
AT3G24240.1	LRR-XI	RLK	167	136	193	164	0.4	0.245	0.911	0.814371	1.15569	0.982036		leucine-rich repeat transmembrane protein kinase, putative; Identical to Receptor-like protein kinase 2 precursor (RCH2) [Arabidopsis Thaliana] (GB:Q9LHP4;GB:Q84RP5); similar to protein kinase family protein [Arabidopsis thaliana] (TAIR:AT4G26540.1); similar to leucine-rich repeat transmembrane protein kinase, putative [Arabidopsis thaliana] (TAIR:AT5G48940.1); similar to leucine-rich repeat prot…
AT3G49670.1	LRR-XI	RLK	9243	10470	9776	9439	0.119	0.696	0.825	1.13275	1.05767	1.02121	BARELY ANY MERISTEM 2 (BAM2)	Encodes a CLAVATA1-related receptor kinase-like protein required for both shoot and flower meristem function. Very similar to BAM1,with more than 85% a.a. identity. It has a broad expression pattern and is involved in vascular strand development in the leaf, control of leaf shape, size and symmetry, male gametophyte development and ovule specification and function. Anthers of double mutants (bam1…
AT4G20140.1	LRR-XI	RLK	724	659	1068	1050	0.487	0.048	0.026	0.910221	1.47514	1.45028	GASSHO1 (GSO1)	Encodes GASSHO1 (GSO1), a putative leucine-rich repeat transmembrane-type receptor kinase. GSO1 and a homolog GSO2 (At5g44700) are required for the formation of a normal epidermal surface during embryogenesis.
AT4G20270.1	LRR-XI	RLK	3893	3057	4079	4324	0.174	0.689	0.622	0.785256	1.04778	1.11071	BARELY ANY MERISTEM 3 (BAM3)	Encodes a CLAVATA1-related receptor kinase-like protein required for both shoot and flower meristem function. It has a broad expression pattern and is involved in vascular strand development in the leaf, control of leaf shape, size and symmetry, male gametophyte development and ovule specification and function.
AT4G26540.1	LRR-XI	RLK	5214	4887	6133	6689	0.7	0.2	0.16	0.937284	1.17626	1.28289		protein kinase family protein; similar to leucine-rich repeat transmembrane protein kinase, putative [Arabidopsis thaliana] (TAIR:AT3G24240.1); similar to leucine-rich repeat protein kinase, putative [Arabidopsis thaliana] (TAIR:AT5G56040.1); similar to leucine-rich repeat protein kinase, putative [Arabidopsis thaliana] (TAIR:AT5G56040.2); similar to putative receptor protein kinase [Oryza sativa…
AT4G28490.1	LRR-XI	RLK	4132	5173	3593	3179	0.013	0.097	0.074	1.25194	0.869555	0.769361	HAESA (HAE)	member of Receptor kinase-like protein family
AT4G28650.1	LRR-XI	RLK	1493	1398	1474	1559	0.383	0.925	0.5	0.93637	0.987274	1.04421	PXY-LIKE2 (PXL2)	leucine-rich repeat transmembrane protein kinase, putative; similar to CLAVATA1 receptor kinase (CLV1) [Arabidopsis thaliana] (TAIR:AT1G08590.1); similar to leucine-rich repeat transmembrane protein kinase, putative [Arabidopsis thaliana] (TAIR:AT5G61480.1); similar to hypothetical protein OsI_009750 [Oryza sativa (indica cultivar-group)] (GB:EAY88517.1); similar to unnamed protein product [Vitis…
AT5G06940.1	LRR-XI	RLK	112	87	132	246	0.395	0.322	0.035	0.776786	1.17857	2.19643		leucine-rich repeat family protein; similar to HSL1 (HAESA-LIKE 1), ATP binding / kinase/ protein serine/threonine kinase [Arabidopsis thaliana] (TAIR:AT1G28440.1); similar to H0305E08.2 [Oryza sativa (indica cultivar-group)] (GB:CAH67431.1); similar to Protein kinase [Medicago truncatula] (GB:ABN08138.1); similar to unnamed protein product [Vitis vinifera] (GB:CAO23535.1); contains InterPro doma…
AT5G25930.1	LRR-XI	RLK	1513	1356	965	683	0.552	0	0	0.896233	0.637806	0.451421		leucine-rich repeat family protein / protein kinase family protein; similar to HAESA (RECEPTOR-LIKE PROTEIN KINASE 5), ATP binding / kinase/ protein serine/threonine kinase [Arabidopsis thaliana] (TAIR:AT4G28490.1); similar to disease resistance family protein [Arabidopsis thaliana] (TAIR:AT5G25910.1); similar to HSL1 (HAESA-LIKE 1), ATP binding / kinase/ protein serine/threonine kinase [Arabidop…
AT5G44700.1	LRR-XI	RLK	230	272	376	429	0.179	0.04	0.069	1.18261	1.63478	1.86522	GASSHO 2 (GSO2)	Encodes GASSHO2 (GSO2), a putative leucine-rich repeat transmembrane-type receptor kinase. GSO2 and a homolog GSO1 (At4g20140) are required for the formation of a normal epidermal surface during embryogenesis.
AT5G48940.1	LRR-XI	RLK	428	487	468	411	0.594	0.463	0.758	1.13785	1.09346	0.96028		leucine-rich repeat transmembrane protein kinase, putative; similar to leucine-rich repeat transmembrane protein kinase, putative [Arabidopsis thaliana] (TAIR:AT3G24240.1); similar to protein kinase family protein [Arabidopsis thaliana] (TAIR:AT4G26540.1); similar to leucine-rich repeat protein kinase, putative [Arabidopsis thaliana] (TAIR:AT5G56040.2); similar to unnamed protein product [Vitis v…
AT5G49660.1	LRR-XI	RLK	6413	5184	5900	6249	0.226	0.477	0.819	0.808358	0.920006	0.974427	XYLEM INTERMIXED WITH PHLOEM 1 (XIP1)	leucine-rich repeat transmembrane protein kinase, putative; similar to leucine-rich repeat transmembrane protein kinase, putative [Arabidopsis thaliana] (TAIR:AT1G09970.2); similar to leucine-rich repeat transmembrane protein kinase, putative [Arabidopsis thaliana] (TAIR:AT1G09970.1); similar to unnamed protein product [Vitis vinifera] (GB:CAO61542.1); similar to hypothetical protein OsI_037968 […
AT5G56040.2	LRR-XI	RLK	4514	4850	5418	5724	0.114	0.106	0.006	1.07444	1.20027	1.26805	STERILITY-REGULATING KINASE MEMBER 2 (SKM2)	leucine-rich repeat protein kinase, putative; similar to leucine-rich repeat transmembrane protein kinase, putative [Arabidopsis thaliana] (TAIR:AT3G24240.1); similar to protein kinase family protein [Arabidopsis thaliana] (TAIR:AT4G26540.1); similar to leucine-rich repeat transmembrane protein kinase, putative [Arabidopsis thaliana] (TAIR:AT5G48940.1); similar to putative receptor protein kinase…
AT5G61480.1	LRR-XI	RLK	5499	5765	7052	8074	0.783	0.081	0.02	1.04837	1.28241	1.46827	PHLOEM INTERCALATED WITH XYLEM (PXY)	leucine-rich repeat transmembrane protein kinase, putative; similar to leucine-rich repeat transmembrane protein kinase, putative [Arabidopsis thaliana] (TAIR:AT4G28650.1); similar to BAM1 (big apical meristem 1), ATP binding / kinase/ protein serine/threonine kinase [Arabidopsis thaliana] (TAIR:AT5G65700.1); similar to BAM3 (big apical meristem 3), ATP binding / protein serine/threonine kinase […
AT5G63930.1	LRR-XI	RLK	282	254	377	459	0.769	0.15	0.009	0.900709	1.33688	1.62766		leucine-rich repeat transmembrane protein kinase, putative; similar to leucine-rich repeat transmembrane protein kinase, putative [Arabidopsis thaliana] (TAIR:AT3G24240.1); similar to leucine-rich repeat transmembrane protein kinase, putative [Arabidopsis thaliana] (TAIR:AT2G33170.1); similar to protein binding / protein kinase [Arabidopsis thaliana] (TAIR:AT1G17230.1); similar to unnamed protein…
AT5G65700.1	LRR-XI	RLK	10265	10894	9505	8927	0.091	0.219	0.027	1.06128	0.925962	0.869654	BARELY ANY MERISTEM 1 (BAM1)	Encodes a CLAVATA1-related receptor kinase-like protein required for both shoot and flower meristem function. Very similar to BAM2,with more than 85% a.a. identity. It has a broad expression pattern and is involved in vascular strand development in the leaf, control of leaf shape, size and symmetry, male gametophyte development and ovule specification and function. Anthers of double mutants (bam1…
AT5G65710.1	LRR-XI	RLK	518	441	792	1114	0.587	0.037	0.002	0.851351	1.52896	2.15058	HAESA-LIKE 2 (HSL2)	HSL2 (HAESA-LIKE 2); ATP binding / kinase/ protein serine/threonine kinase; similar to HAESA (RECEPTOR-LIKE PROTEIN KINASE 5), ATP binding / kinase/ protein serine/threonine kinase [Arabidopsis thaliana] (TAIR:AT4G28490.1); similar to HSL1 (HAESA-LIKE 1), ATP binding / kinase/ protein serine/threonine kinase [Arabidopsis thaliana] (TAIR:AT1G28440.1); similar to LRR receptor-like protein kinase m4…
AT1G35710.1	LRR-XII	RLK	5465	4561	1268	1711	0.397	0.002	0.004	0.834584	0.232022	0.313083		leucine-rich repeat transmembrane protein kinase, putative; similar to leucine-rich repeat family protein / protein kinase family protein [Arabidopsis thaliana] (TAIR:AT4G08850.1); similar to leucine-rich repeat family protein / protein kinase family protein [Arabidopsis thaliana] (TAIR:AT4G08850.2); similar to unnamed protein product [Vitis vinifera] (GB:CAO66621.1); similar to unnamed protein p…
AT2G24130.1	LRR-XII	RLK	131	122	123	132	0.545	0.662	0.958	0.931298	0.938931	1.00763		leucine-rich repeat transmembrane protein kinase, putative; similar to leucine-rich repeat transmembrane protein kinase, putative [Arabidopsis thaliana] (TAIR:AT3G47580.1); similar to unnamed protein product [Vitis vinifera] (GB:CAO66636.1); similar to putative protein kinase Xa21, receptor type precursor [Oryza sativa (japonica cultivar-group)] (GB:BAD72444.1); similar to hypothetical protein [V…
AT3G47090.1	LRR-XII	RLK	529	636	768	621	0.242	0.012	0.394	1.20227	1.4518	1.17391		leucine-rich repeat transmembrane protein kinase, putative; similar to leucine-rich repeat transmembrane protein kinase, putative [Arabidopsis thaliana] (TAIR:AT3G47570.1); similar to EFR (EF-TU RECEPTOR), ATP binding / kinase/ protein serine/threonine kinase [Arabidopsis thaliana] (TAIR:AT5G20480.1); similar to leucine-rich repeat transmembrane protein kinase, putative [Arabidopsis thaliana] (TA…
AT3G47110.1	LRR-XII	RLK	900	1389	857	333	0.171	0.757	0.009	1.54333	0.952222	0.37		leucine-rich repeat transmembrane protein kinase, putative; similar to leucine-rich repeat transmembrane protein kinase, putative [Arabidopsis thaliana] (TAIR:AT3G47090.1); similar to EFR (EF-TU RECEPTOR), ATP binding / kinase/ protein serine/threonine kinase [Arabidopsis thaliana] (TAIR:AT5G20480.1); similar to leucine-rich repeat transmembrane protein kinase, putative [Arabidopsis thaliana] (TA…
AT3G47570.1	LRR-XII	RLK	2292	2213	2215	2275	0.824	0.848	0.946	0.965532	0.966405	0.992583		leucine-rich repeat transmembrane protein kinase, putative; similar to leucine-rich repeat transmembrane protein kinase, putative [Arabidopsis thaliana] (TAIR:AT3G47090.1); similar to leucine-rich repeat transmembrane protein kinase, putative [Arabidopsis thaliana] (TAIR:AT3G47580.1); similar to leucine-rich repeat transmembrane protein kinase, putative [Arabidopsis thaliana] (TAIR:AT3G47110.1); …
AT3G47580.1	LRR-XII	RLK	2903	3164	4612	3837	0.439	0.003	0.022	1.08991	1.5887	1.32174		leucine-rich repeat transmembrane protein kinase, putative; similar to leucine-rich repeat transmembrane protein kinase, putative [Arabidopsis thaliana] (TAIR:AT3G47570.1); similar to leucine-rich repeat transmembrane protein kinase, putative [Arabidopsis thaliana] (TAIR:AT3G47090.1); similar to leucine-rich repeat transmembrane protein kinase, putative [Arabidopsis thaliana] (TAIR:AT3G47110.1); …
AT4G08850.1	LRR-XII	RLK	17827	14429	13404	10292	0.022	0.008	0.001	0.80939	0.751893	0.577327		leucine-rich repeat family protein / protein kinase family protein; similar to leucine-rich repeat transmembrane protein kinase, putative [Arabidopsis thaliana] (TAIR:AT1G35710.1); similar to hypothetical protein [Vitis vinifera] (GB:CAN68996.1); similar to unnamed protein product [Vitis vinifera] (GB:CAO66621.1); similar to hypothetical protein [Vitis vinifera] (GB:CAN73988.1); contains InterPro…
AT5G20480.1	LRR-XII	RLK	914	932	1095	994	0.793	0.055	0.18	1.01969	1.19803	1.08753	EF-TU RECEPTOR (EFR)	Encodes a predicted leucine-rich repeat receptor kinase (LRR-RLK). Functions as the receptor for bacterial PAMP (pathogen associated molecular patterns) EF-Tu.
AT5G39390.1	LRR-XII	RLK	157	165	98	91	0.856	0.148	0.114	1.05096	0.624204	0.579618		leucine-rich repeat family protein / protein kinase family protein; similar to EFR (EF-TU RECEPTOR), ATP binding / kinase/ protein serine/threonine kinase [Arabidopsis thaliana] (TAIR:AT5G20480.1); similar to hypothetical protein [Vitis vinifera] (GB:CAN83822.1); contains InterPro domain Protein kinase, core; (InterPro:IPR000719); contains InterPro domain Protein kinase-like (InterPro:IPR011009);…
AT5G46330.1	LRR-XII	RLK	1178	1044	922	898	0.293	0.038	0.05	0.886248	0.782683	0.762309	FLAGELLIN-SENSITIVE 2 (FLS2)	Encodes a leucine-rich repeat serine/threonine protein kinase that is expressed ubiquitously. FLS2 is involved in MAP kinase signalling relay involved in innate immunity. Essential in the perception of flagellin, a potent elicitor of the defense response. FLS2 is directed for degradation by the bacterial ubiquitin ligase AvrPtoB.
AT1G31420.1	LRR-XIIIa	RLK	17782	20331	16091	18108	0.142	0.207	0.754	1.14335	0.904904	1.01833	FEI 1 (FEI1)	Encodes a plasma membrane localized leucine-rich repeat receptor kinase that is involved in cell wall elongation. Loss of function mutations of FEI1 and FEI2 exhibit defects in root and hypocotyl cell elongation. Double mutants are defective in cell wall biosynthesis and have thick hypocotyls, and short, thick roots.
AT1G78530.1	LRR-XIIIa	RLK	543	455	782	767	0.35	0.14	0.021	0.837937	1.44015	1.41252		protein kinase family protein; similar to leucine-rich repeat transmembrane protein kinase, putative [Arabidopsis thaliana] (TAIR:AT1G31420.1); similar to unnamed protein product [Vitis vinifera] (GB:CAO39504.1); contains InterPro domain Protein kinase, core; (InterPro:IPR000719); contains InterPro domain Protein kinase-like (InterPro:IPR011009); contains InterPro domain Serine/threonine protein …
AT2G35620.1	LRR-XIIIa	RLK	9978	8397	9007	11074	0.086	0.081	0.113	0.841551	0.902686	1.10984	FEI 2 (FEI2)	Encodes a plasma membrane localized leucine-rich repeat receptor kinase that is involved in cell wall elongation. Loss of function mutations of FEI1 and FEI2 exhibit defects in root and hypocotyl cell elongation. Double mutants are defective in cell wall biosynthesis and have thick hypocotyls, and short, thick roots.
AT5G62710.1	LRR-XIIIa	RLK	4046	4414	5301	5560	0.27	0.012	0.021	1.09095	1.31018	1.3742		leucine-rich repeat family protein / protein kinase family protein; similar to leucine-rich repeat transmembrane protein kinase, putative [Arabidopsis thaliana] (TAIR:AT2G35620.1); similar to unnamed protein product [Vitis vinifera] (GB:CAO62495.1); similar to unknown [Populus trichocarpa] (GB:ABK93925.1); similar to hypothetical protein [Vitis vinifera] (GB:CAN66563.1); contains InterPro domain …
AT2G26330.1	LRR-XIIIb	RLCK	9140	9150	11977	13678	0.984	0.117	0.005	1.00109	1.31039	1.4965	ERECTA (ER)	Homologous to receptor protein kinases. Involved in specification of organs originating from the shoot apical meristem. Contains a cytoplasmic protein kinase catalytic domain, a transmembrane region, and an extracellular leucine-rich repeat. ER has been identified as a quantitative trait locus for transpiration efficiency by influencing epidermal and mesophyll development, stomatal density and po…
AT5G07180.1	LRR-XIIIb	RLK	2073	1686	2428	2734	0.368	0.261	0.236	0.813314	1.17125	1.31886	ERECTA-LIKE 2 (ERL2)	Encodes a receptor-like kinase that, together with ER and ERL1 governs the initial decision of protodermal cells to either divide proliferatively to produce pavement cells or divide asymmetrically to generate stomatal complexes. It is also important for maintaining stomatal stem cell activity and preventing terminal differentiation of the meristemoid into the guard mother cell. When heterozygous …
AT5G62230.1	LRR-XIIIb	RLK	796	671	901	1180	0.486	0.569	0.076	0.842965	1.13191	1.48241	ERECTA-LIKE 1 (ERL1)	Encodes a receptor-like kinase that, together with ER and ERL2 governs the initial decision of protodermal cells to either divide proliferatively to produce pavement cells or divide asymmetrically to generate stomatal complexes. It is important for maintaining stomatal stem cell activity and preventing terminal differentiation of the meristemoid into the guard mother cell. Along with erl2 functio…
AT2G16250.1	LRR-XIV	RLK	1929	2278	2027	1934	0.325	0.685	0.991	1.18092	1.0508	1.00259		leucine-rich repeat transmembrane protein kinase, putative; similar to leucine-rich repeat transmembrane protein kinase, putative [Arabidopsis thaliana] (TAIR:AT4G39270.1); similar to hypothetical protein [Vitis vinifera] (GB:CAN71800.1); similar to unnamed protein product [Vitis vinifera] (GB:CAO47625.1); contains InterPro domain Serine/threonine protein kinase; (InterPro:IPR002290); contains In…
AT4G39270.1	LRR-XIV	RLK	1485	1257	1300	1344	0.395	0.41	0.459	0.846465	0.875421	0.905051		leucine-rich repeat transmembrane protein kinase, putative; similar to leucine-rich repeat transmembrane protein kinase, putative [Arabidopsis thaliana] (TAIR:AT2G16250.1); similar to unnamed protein product [Vitis vinifera] (GB:CAO47625.1); contains InterPro domain Protein kinase, core; (InterPro:IPR000719); contains InterPro domain Protein kinase-like (InterPro:IPR011009); contains InterPro dom…
AT5G51350.1	LRR-XIV	RLK	555	410	610	683	0.31	0.518	0.278	0.738739	1.0991	1.23063	MORE LATERAL GROWTH1 (MOL1)	leucine-rich repeat transmembrane protein kinase, putative; similar to leucine-rich repeat transmembrane protein kinase, putative [Arabidopsis thaliana] (TAIR:AT5G61480.1); similar to unnamed protein product [Vitis vinifera] (GB:CAO67717.1); contains InterPro domain Protein kinase, core; (InterPro:IPR000719); contains InterPro domain Protein kinase-like (InterPro:IPR011009); contains InterPro dom…
AT1G69270.1	LRR-XV	RLK	1512	1552	2057	1865	0.927	0.149	0.136	1.02646	1.36045	1.23347	RECEPTOR-LIKE PROTEIN KINASE 1 (RPK1)	RPK1 is a leucine-rich receptor-like kinase located in the plasma membrane which is upregulated by abscisic acid, dehydration, high salt, low temperature, but not by other plant hormones. RPK1 knock-out and antisense plants show an ABA-insensitive phenotype. RPK1 plays a role in ABA-controlled cell proliferation and is a regulator of the ABA signal transduction pathway. Overexpression of the LRR …
AT3G02130.1	LRR-XV	RLK	5630	5727	5724	5424	0.935	0.907	0.834	1.01723	1.0167	0.96341	RECEPTOR-LIKE PROTEIN KINASE 2 (RPK2)	RPK2/TOAD2 (RECEPTOR-LIKE PROTEIN KINASE2); ATP binding / kinase/ protein serine/threonine kinase; similar to RPK1 (RECEPTOR-LIKE PROTEIN KINASE 1), kinase [Arabidopsis thaliana] (TAIR:AT1G69270.1); similar to hypothetical protein [Vitis vinifera] (GB:CAN77668.1); similar to hypothetical protein OsJ_024049 [Oryza sativa (japonica cultivar-group)] (GB:EAZ40566.1); similar to unnamed protein produc…
AT2G31880.1	LRR-XVI	RLK	13768	11726	16292	12223	0.039	0.121	0.036	0.851685	1.18332	0.887783	SUPPRESSOR OF BIR1 1 (SOBIR1)	Encodes a putative leucine rich repeat transmembrane protein that is expressed in response to Pseudomonas syringae. Expression of SRRLK may be required for silencing via lsiRNAs.
AT5G13290.1	LRR-XVI	RLCK	885	666	719	881	0.093	0.008	0.977	0.752542	0.812429	0.99548	CORYNE (CRN)	Encodes a protein with predicted Ser/Thr kinase activity and membrane localization that is involved in the CLV3 signaling pathway that represses WUS expression in the meristem. Loss of function of CRN can suppress the phenotype caused by overexpression of CLV3. SOL2 isolated as a suppressor of root- specific overexpression of CLE19, a clavata3 like gene. sol2 partially suppresses the short root p…
NimbleGen signal intensities for three biological replicates were used and the fold change in expression was calculated as the ratio of the average signal intensity relative to the wild-type.
Signal intensities were filtered by a 1.5-fold change (FC) and P <0.05 in a Student’s t-test. P values < 0.05 were shown in bold.

## Sheet: LRR-RLP
Table S1b. Basal mRNA expression levels of LRR-containing receptor-like proteins (RLPs) in the leaf of 20-day-old plants before infection.
ACCESSION	WT-Average value (M)	WT-mean	T-DNA-mean	OE7-mean	OE21-mean	P OE7	FC OE21	P OE21	FC T-DNA	P T-DNA	Primary Gene Symbol	Gene Model Description
AT1G07390.1	746.606	680.005	699.414	883.118	0.93334	0.0863236	1.18283	0.0893958	0.892909	0.368787	Receptor Like Protein 1 (AtRLP1)	protein binding; similar to protein binding [Arabidopsis thaliana] (TAIR:AT1G74170.1); similar to unnamed protein product [Vitis vinifera] (GB:CAO14568.1); contains InterPro domain Leucine-rich repeat, N-terminal (InterPro:IPR013210); contains InterPro domain Leucine-rich repeat; (InterPro:IPR001611); contains InterPro domain Leucine-rich repeat, typical subtype (InterPro:IPR003591)
AT1G17240.1	647.736	824.895	322.157	281.295	0.496698	0.00648816	0.42782	0.000507633	1.27482	0.00331727	Receptor Like Protein 2 (AtRLP2)	leucine-rich repeat family protein; similar to leucine-rich repeat transmembrane protein kinase, putative [Arabidopsis thaliana] (TAIR:AT1G72300.1); similar to leucine-rich repeat family protein [Arabidopsis thaliana] (TAIR:AT1G17250.1); similar to unnamed protein product [Vitis vinifera] (GB:CAO45528.1); similar to leucine-rich receptor-like protein kinase [Daucus carota] (GB:AAL99366.1); simila…
AT1G17250.1	836.195	765.917	1040.03	1262.43	1.23082	0.0827363	1.48661	0.0284277	0.889604	0.383949	Receptor Like Protein 3 (AtRLP3)	leucine-rich repeat family protein; similar to leucine-rich repeat family protein [Arabidopsis thaliana] (TAIR:AT1G17240.1); similar to leucine-rich repeat transmembrane protein kinase, putative [Arabidopsis thaliana] (TAIR:AT1G72300.1); similar to leucine-rich receptor-like protein kinase [Daucus carota] (GB:AAL99366.1); similar to leucine-rich receptor-like protein kinase [Daucus carota] (GB:AA…
AT1G28340.1	3987.7	3950.23	3799.35	3969.37	0.955594	0.347636	0.999175	0.477901	0.985986	0.479174	Receptor Like Protein 4 (AtRLP4)	leucine-rich repeat family protein; similar to leucine-rich repeat protein-related [Arabidopsis thaliana] (TAIR:AT1G25570.1); similar to hypothetical protein OsI_025213 [Oryza sativa (indica cultivar-group)] (GB:EAZ03981.1); similar to unnamed protein product [Vitis vinifera] (GB:CAO66411.1); similar to leucine-rich repeat family protein [Lycopersicon esculentum] (GB:ABH07898.1); contains InterPr…
AT1G34290.1	242.002	251.499	97.114	91.2179	0.403553	0.0090962	0.377621	0.000848298	1.04333	0.366976	Receptor Like Protein 5 (AtRLP5)	leucine-rich repeat family protein; similar to leucine-rich repeat family protein / protein kinase family protein [Arabidopsis thaliana] (TAIR:AT1G24650.1); similar to unnamed protein product [Vitis vinifera] (GB:CAO38725.1); contains InterPro domain Leucine-rich repeat; (InterPro:IPR001611)
AT1G45616.1	276.281	488.735	390.161	280.895	1.47956	0.17767	1.05503	0.476425	1.86795	0.0375596	Receptor Like Protein 6 (AtRLP6)	leucine-rich repeat family protein; similar to disease resistance family protein [Arabidopsis thaliana] (TAIR:AT5G27060.1); similar to disease resistance family protein [Arabidopsis thaliana] (TAIR:AT2G15080.2); similar to disease resistance family protein [Arabidopsis thaliana] (TAIR:AT1G47890.1); similar to hypothetical protein [Vitis vinifera] (GB:CAN66148.1); contains InterPro domain Leucine-…
AT1G47890.1	265.954	249.206	224.096	181.387	0.850929	0.161397	0.696043	0.0443732	0.956344	0.352816	Receptor Like Protein 7 (AtRLP7)	disease resistance family protein; similar to leucine-rich repeat family protein [Arabidopsis thaliana] (TAIR:AT1G45616.1); similar to hypothetical protein [Vitis vinifera] (GB:CAN66148.1); contains InterPro domain Leucine-rich repeat, N-terminal (InterPro:IPR013210); contains InterPro domain Leucine-rich repeat; (InterPro:IPR001611)
AT1G54480.1	91.9369	98.2973	100.992	87.5456	1.09398	0.211504	0.958439	0.308363	1.06684	0.362904	Receptor Like Protein 8 (AtRLP8)
AT1G58190.1	78.5627	86.2316	97.2455	95.3341	1.24876	0.146308	1.22202	0.0995323	1.11054	0.234091	Receptor Like Protein 9 (AtRLP9)	leucine-rich repeat family protein; similar to leucine-rich repeat family protein [Arabidopsis thaliana] (TAIR:AT1G74180.1); similar to leucine-rich repeat family protein [Arabidopsis thaliana] (TAIR:AT5G49290.1); similar to leucine-rich repeat family protein [Arabidopsis thaliana] (TAIR:AT1G74190.1); similar to unnamed protein product [Vitis vinifera] (GB:CAO41813.1); contains InterPro domain Le…
AT1G65380.1	879.707	693.19	1231.53	1321.59	1.41943	0.0237308	1.53256	0.0130165	0.784014	0.218631	clavata 2 (CLV2) AtRLP10	Receptor-like protein containing leucine-rich repeats. Regulates both meristem and organ development in Arabidopsis.
AT1G71390.1	214.351	296.078	334.274	278.02	1.55572	0.037478	1.2839	0.0993488	1.36752	0.183223	Receptor Like Protein 11 (AtRLP11)	disease resistance family protein / LRR family protein; similar to disease resistance family protein / LRR family protein [Arabidopsis thaliana] (TAIR:AT1G71400.1); similar to disease resistance family protein / LRR family protein [Arabidopsis thaliana] (TAIR:AT3G05360.1); similar to disease resistance family protein [Arabidopsis thaliana] (TAIR:AT3G05370.1); similar to unnamed protein product [V…
AT1G71400.1	1499.09	1664.54	881.794	636.592	0.588706	0.00255473	0.424897	2.70773e-05	1.1012	0.297565	Receptor Like Protein 12 (AtRLP12)	disease resistance family protein / LRR family protein; similar to disease resistance family protein / LRR family protein [Arabidopsis thaliana] (TAIR:AT1G71390.1); similar to disease resistance family protein / LRR family protein [Arabidopsis thaliana] (TAIR:AT3G05360.1); similar to disease resistance family protein [Arabidopsis thaliana] (TAIR:AT3G05370.1); similar to Cf-2.3 [Lycopersicon pimpi…
AT1G74170.1	1275.32	1144.84	217.519	259.063	0.171605	0.00544163	0.20202	0.000364435	0.887144	0.33132	Receptor Like Protein 13 (AtRLP13)	protein binding; similar to leucine-rich repeat family protein [Arabidopsis thaliana] (TAIR:AT1G74180.1); similar to leucine-rich repeat family protein [Arabidopsis thaliana] (TAIR:AT5G49290.1); similar to leucine-rich repeat family protein [Arabidopsis thaliana] (TAIR:AT1G74190.1); similar to unnamed protein product [Vitis vinifera] (GB:CAO41813.1); contains InterPro domain Leucine-rich repeat; …
AT1G74180.1	2090.78	1857.91	1811.63	1704.13	0.871074	0.112413	0.824117	0.117847	0.900414	0.237326	Receptor Like Protein 14 (AtRLP14)	leucine-rich repeat family protein; similar to leucine-rich repeat family protein [Arabidopsis thaliana] (TAIR:AT2G25470.1); similar to leucine-rich repeat family protein [Arabidopsis thaliana] (TAIR:AT5G49290.1); similar to leucine-rich repeat family protein [Arabidopsis thaliana] (TAIR:AT1G74190.1); similar to unnamed protein product [Vitis vinifera] (GB:CAO41813.1); contains InterPro domain Le…
AT1G74190.1	97.2446	95.5542	180.698	126.191	1.85587	0.017008	1.29915	0.00686302	0.981293	0.440971	Receptor Like Protein 15 (AtRLP15)	leucine-rich repeat family protein; similar to protein binding [Arabidopsis thaliana] (TAIR:AT1G74170.1); similar to leucine-rich repeat family protein [Arabidopsis thaliana] (TAIR:AT2G25470.1); similar to leucine-rich repeat family protein [Arabidopsis thaliana] (TAIR:AT1G74180.1); similar to unnamed protein product [Vitis vinifera] (GB:CAO41813.1); contains InterPro domain Leucine-rich repeat, …
AT1G74200.1	638.563	770.866	762.083	874.38	1.20157	0.105762	1.37816	0.00810354	1.20805	0.171896	Receptor Like Protein 16 (AtRLP16)	leucine-rich repeat family protein; similar to protein binding [Arabidopsis thaliana] (TAIR:AT1G74170.1); similar to unnamed protein product [Vitis vinifera] (GB:CAO69300.1); contains InterPro domain Leucine-rich repeat; (InterPro:IPR001611)
AT1G80080.1	686.003	438.266	437.695	746.71	0.612348	0.0711102	1.07609	0.260527	0.569753	0.214537	TOO MANY MOUTHS (TMM)	Encodes a transmembrane leucine-repeat containing receptor-like protein that is expressed in proliferative postprotodermal cells. Recessive mutation leads to disruption of asymmetric cell division during stomata development. Regulate stormal density.
AT2G15040.1	417.921	896.2	1156.02	1116.11	3.35816	0.028513	3.30769	0.00531926	2.45879	0.184452	Receptor Like Protein 18 (AtRLP18)	disease resistance protein-related, (thesis p37)low similarity to disease resistance protein Cf-2.1 (Lycopersicon pimpinellifolium) GI:1184075; contains Pfam profile PF00560: Leucine Rich Repeat; blastp match of 38% identity and 4.4e-96 P-value to GP|1184075|gb|AAC15779.1||U42444 Cf-2.1 {Lycopersicon pimpinellifolium}
AT2G15080.1	1483.8	1704.8	301.647	344.715	0.203763	0.00194717	0.225045	0.000180849	1.12294	0.332667	Receptor Like Protein 19 (AtRLP19)	disease resistance family protein; similar to disease resistance family protein [Arabidopsis thaliana] (TAIR:AT5G27060.1); similar to disease resistance family protein [Arabidopsis thaliana] (TAIR:AT3G11080.1); similar to disease resistance family protein / LRR family protein [Arabidopsis thaliana] (TAIR:AT3G11010.1); similar to hypothetical protein [Vitis vinifera] (GB:CAN66148.1); contains Inte…
AT2G25440.1	821.736	915.111	785.208	626.544	0.949143	0.221433	0.762394	0.00926452	1.10153	0.321108	Receptor Like Protein 20 (AtRLP20)	leucine-rich repeat family protein; similar to leucine-rich repeat family protein [Arabidopsis thaliana] (TAIR:AT2G33020.1); similar to disease resistance family protein [Arabidopsis thaliana] (TAIR:AT2G32680.1); similar to disease resistance family protein [Arabidopsis thaliana] (TAIR:AT3G25010.1); similar to putative LRR family protein [Brassica napus] (GB:ABI99471.1); similar to putative disea…
AT2G25470.1	587.009	610.576	442.318	356.705	0.751107	0.0674934	0.600211	0.00584465	1.04266	0.282847	Receptor Like Protein 21 (AtRLP21)	leucine-rich repeat family protein; similar to leucine-rich repeat family protein [Arabidopsis thaliana] (TAIR:AT1G74180.1); similar to leucine-rich repeat family protein [Arabidopsis thaliana] (TAIR:AT5G49290.1); similar to leucine-rich repeat family protein [Arabidopsis thaliana] (TAIR:AT1G74190.1); similar to unnamed protein product [Vitis vinifera] (GB:CAO44318.1); contains InterPro domain Le…
AT2G32660.1	304.819	397.048	322.354	255.165	1.05979	0.388619	0.841494	0.123492	1.29081	0.218251	Receptor Like Protein 22 (AtRLP22)	disease resistance family protein / LRR family protein; similar to leucine-rich repeat family protein [Arabidopsis thaliana] (TAIR:AT2G33020.1); similar to leucine-rich repeat family protein [Arabidopsis thaliana] (TAIR:AT2G33060.1); similar to leucine-rich repeat family protein [Arabidopsis thaliana] (TAIR:AT2G33050.1); similar to putative LRR family protein [Brassica napus] (GB:ABI99471.1); sim…
AT2G32680.1	2137.72	1269.31	592.361	720.416	0.283367	0.0294476	0.345168	0.00861814	0.595921	0.0752069	Receptor Like Protein 23 (AtRLP23)	disease resistance family protein; similar to disease resistance family protein / LRR family protein [Arabidopsis thaliana] (TAIR:AT3G24900.1); similar to leucine-rich repeat family protein [Arabidopsis thaliana] (TAIR:AT2G33020.1); similar to disease resistance family protein [Arabidopsis thaliana] (TAIR:AT3G25020.1); similar to putative LRR family protein [Brassica napus] (GB:ABI99471.1); simil…
AT2G33020.1	259.006	262.261	257.467	215.282	0.9978	0.480901	0.825302	0.111247	1.00916	0.47133	Receptor Like Protein 24 (AtRLP24)	leucine-rich repeat family protein; similar to disease resistance family protein / LRR family protein [Arabidopsis thaliana] (TAIR:AT3G24900.1); similar to disease resistance family protein [Arabidopsis thaliana] (TAIR:AT2G32680.1); similar to disease resistance family protein [Arabidopsis thaliana] (TAIR:AT3G25010.1); similar to putative LRR family protein [Brassica napus] (GB:ABI99471.1); simil…
AT2G33030.1	73.4914	87.6202	86.8278	84.4803	1.1946	0.188593	1.13982	0.250916	1.20944	0.11963	Receptor Like Protein 25 (AtRLP25)	leucine-rich repeat family protein; similar to leucine-rich repeat family protein [Arabidopsis thaliana] (TAIR:AT2G25440.1); similar to putative LRR family protein [Brassica napus] (GB:ABI99471.1); similar to putative disease resistance/LRR family protein [Brassica napus] (GB:ABR92699.1); contains InterPro domain Leucine-rich repeat; (InterPro:IPR001611)
AT2G33050.1	7677.84	8538.31	4256.42	4819.76	0.551234	0.00951813	0.625927	0.000856162	1.11064	0.173683	Receptor Like Protein 26 (AtRLP26)	leucine-rich repeat family protein; similar to leucine-rich repeat family protein [Arabidopsis thaliana] (TAIR:AT2G33020.1); similar to leucine-rich repeat family protein [Arabidopsis thaliana] (TAIR:AT2G33060.1); similar to disease resistance family protein [Arabidopsis thaliana] (TAIR:AT2G32680.1); similar to putative LRR family protein [Brassica napus] (GB:ABI99471.1); similar to putative dise…
AT2G33060.1	568.803	533.465	678.451	815.217	1.13964	0.292577	1.42386	0.0261759	0.901611	0.428158	Receptor Like Protein 27 (AtRLP27)	leucine-rich repeat family protein; similar to leucine-rich repeat family protein [Arabidopsis thaliana] (TAIR:AT2G33020.1); similar to disease resistance family protein [Arabidopsis thaliana] (TAIR:AT2G32680.1); similar to leucine-rich repeat family protein [Arabidopsis thaliana] (TAIR:AT2G33050.1); similar to putative LRR family protein [Brassica napus] (GB:ABI99471.1); similar to putative dise…
AT2G33080.1	438.16	618.664	420.214	350.195	1.01641	0.463734	0.807692	0.280891	1.52191	0.142823	Receptor Like Protein 28 (AtRLP28)	leucine-rich repeat family protein; similar to leucine-rich repeat family protein [Arabidopsis thaliana] (TAIR:AT2G33020.1); similar to leucine-rich repeat family protein [Arabidopsis thaliana] (TAIR:AT2G33060.1); similar to disease resistance family protein [Arabidopsis thaliana] (TAIR:AT2G32680.1); similar to putative LRR family protein [Brassica napus] (GB:ABI99471.1); similar to putative dise…
AT2G42800.1	2343.48	2307.08	4932.53	5933.4	2.12208	0.00962594	2.5145	0.00545042	0.993187	0.44434	Receptor Like Protein 29 (AtRLP29)	leucine-rich repeat family protein; similar to TMM (TOO MANY MOUTHS), protein binding [Arabidopsis thaliana] (TAIR:AT1G80080.1); similar to hypothetical protein [Vitis vinifera] (GB:CAN62290.1); contains InterPro domain Leucine-rich repeat; (InterPro:IPR001611)
AT3G05360.1	2860.8	2974.84	2196.41	1808.72	0.757	0.0832283	0.630492	0.000512757	1.02233	0.435222	Receptor Like Protein 30 (AtRLP30)	disease resistance family protein / (thesis p37) LRR family protein; similar to disease resistance family protein / LRR family protein [Arabidopsis thaliana] (TAIR:AT1G71390.1); similar to disease resistance family protein / LRR family protein [Arabidopsis thaliana] (TAIR:AT1G71400.1); similar to disease resistance family protein [Arabidopsis thaliana] (TAIR:AT3G05370.1); similar to unnamed prote…
AT3G05370.1	3148.93	3186.76	2801.77	2677.58	0.891861	0.0571894	0.850961	0.0523714	1.01313	0.450499	Receptor Like Protein 31 (AtRLP31)	disease resistance family protein; similar to disease resistance family protein / LRR family protein [Arabidopsis thaliana] (TAIR:AT1G71390.1); similar to disease resistance family protein / LRR family protein [Arabidopsis thaliana] (TAIR:AT1G71400.1); similar to disease resistance family protein [Arabidopsis thaliana] (TAIR:AT3G23110.1); similar to unnamed protein product [Vitis vinifera] (GB:CA…
AT3G05650.1	326.578	272.005	427.991	415.722	1.30707	0.0140716	1.26844	0.026032	0.817694	0.245052	Receptor Like Protein 32 (AtRLP32)	disease resistance family protein; similar to kinase/ protein binding [Arabidopsis thaliana] (TAIR:AT3G05660.1); similar to disease resistance family protein [Arabidopsis thaliana] (TAIR:AT3G11080.1); similar to disease resistance family protein / LRR family protein [Arabidopsis thaliana] (TAIR:AT3G11010.1); similar to unnamed protein product [Vitis vinifera] (GB:CAO41175.1); contains InterPro do…
AT3G05660.1	554.353	577.569	592.025	696.838	1.0768	0.141078	1.27241	0.0448342	1.04867	0.40666	Receptor Like Protein 33 (AtRLP33)	kinase/ protein binding; similar to disease resistance family protein [Arabidopsis thaliana] (TAIR:AT3G05650.1); similar to disease resistance family protein [Arabidopsis thaliana] (TAIR:AT3G11080.1); similar to disease resistance family protein / LRR family protein [Arabidopsis thaliana] (TAIR:AT3G11010.1); similar to hypothetical protein [Vitis vinifera] (GB:CAN63381.1); contains InterPro domai…
AT3G11010.1	1606.59	1384.44	147.398	190.518	0.0862311	0.00154487	0.117675	5.83869e-05	0.850068	0.267737	Receptor Like Protein 34 (AtRLP34)	disease resistance family protein / LRR family protein; similar to disease resistance family protein [Arabidopsis thaliana] (TAIR:AT5G27060.1); similar to disease resistance family protein [Arabidopsis thaliana] (TAIR:AT2G15080.2); similar to disease resistance family protein [Arabidopsis thaliana] (TAIR:AT3G11080.1); similar to unnamed protein product [Vitis vinifera] (GB:CAO41175.1); contains I…
AT3G11080.1	967.821	914.052	770.579	596.074	0.793938	0.0987706	0.617808	0.00118725	0.932143	0.399725	Receptor Like Protein 35 (AtRLP35)	disease resistance family protein; similar to disease resistance family protein [Arabidopsis thaliana] (TAIR:AT5G27060.1); similar to disease resistance family protein [Arabidopsis thaliana] (TAIR:AT2G15080.2); similar to disease resistance family protein / LRR family protein [Arabidopsis thaliana] (TAIR:AT3G11010.1); similar to unnamed protein product [Vitis vinifera] (GB:CAO41181.1); contains I…
AT3G23010.1	503.859	763.901	874.736	722.641	1.7255	0.0367799	1.44831	0.00877913	1.53246	0.0145188	Receptor Like Protein 36 (AtRLP36)	disease resistance family protein / LRR family protein; similar to leucine-rich repeat family protein [Arabidopsis thaliana] (TAIR:AT3G23120.1); similar to disease resistance family protein [Arabidopsis thaliana] (TAIR:AT3G23110.1); similar to Cf-2.2 [Lycopersicon pimpinellifolium] (GB:AAC15780.1); similar to Cf-2.3 [Lycopersicon pimpinellifolium] (GB:AAX19021.1); contains InterPro domain Leucine…
AT3G23110.1	1376.01	1221.03	669.475	693.449	0.487886	0.00541359	0.504599	0.000616656	0.861222	0.35235	Receptor Like Protein 37 (AtRLP37)	disease resistance family protein; similar to leucine-rich repeat family protein [Arabidopsis thaliana] (TAIR:AT3G23120.1); similar to disease resistance family protein / LRR family protein [Arabidopsis thaliana] (TAIR:AT3G23010.1); similar to disease resistance family protein [Arabidopsis thaliana] (TAIR:AT3G05370.1); similar to unnamed protein product [Vitis vinifera] (GB:CAO41175.1); contains …
AT3G23120.1	1333.9	1247.09	874.397	842.747	0.655384	0.00632542	0.626687	0.00211432	0.935415	0.0522247	Receptor Like Protein 38 (AtRLP38)	leucine-rich repeat family protein; similar to disease resistance family protein / LRR family protein [Arabidopsis thaliana] (TAIR:AT3G05360.1); similar to disease resistance family protein / LRR family protein [Arabidopsis thaliana] (TAIR:AT3G23010.1); similar to disease resistance family protein [Arabidopsis thaliana] (TAIR:AT3G23110.1); similar to unnamed protein product [Vitis vinifera] (GB:C…
AT3G24900.1	357.638	386.694	36.0367	40.8732	0.106625	0.0276767	0.120436	0.00751179	1.14637	0.371873	Receptor Like Protein 39 (AtRLP39)	disease resistance family protein / LRR family protein; similar to protein binding [Arabidopsis thaliana] (TAIR:AT3G24982.1); similar to disease resistance family protein [Arabidopsis thaliana] (TAIR:AT3G25020.1); similar to disease resistance family protein [Arabidopsis thaliana] (TAIR:AT3G25010.1); similar to putative LRR family protein [Brassica napus] (GB:ABI99471.1); similar to putative dise…
AT3G24982.1	497.713	588.429	118.73	152.957	0.241116	0.0163118	0.307937	0.00654443	1.20112	0.23958	Receptor Like Protein 40 (AtRLP40)	protein binding; similar to disease resistance family protein / LRR family protein [Arabidopsis thaliana] (TAIR:AT3G24900.1); similar to disease resistance family protein [Arabidopsis thaliana] (TAIR:AT3G25020.1); similar to disease resistance family protein [Arabidopsis thaliana] (TAIR:AT3G25010.1); similar to putative LRR family protein [Brassica napus] (GB:ABI99471.1); similar to putative dise…
AT3G25010.1	2698.57	2877.21	110.457	131.006	0.0409097	0.00636383	0.0482809	0.000537471	1.07962	0.316423	Receptor Like Protein 41 (AtRLP41)	disease resistance family protein; Play a role in ABA response. similar to disease resistance family protein / LRR family protein [Arabidopsis thaliana] (TAIR:AT3G24900.1); similar to protein binding [Arabidopsis thaliana] (TAIR:AT3G24982.1); similar to disease resistance family protein [Arabidopsis thaliana] (TAIR:AT3G25020.1); similar to putative LRR family protein [Brassica napus] (GB:ABI99471…
AT3G25020.1	2928.8	2904.1	82.0428	135.576	0.0274665	0.000318986	0.0454984	2.63809e-06	0.991623	0.437883	Receptor Like Protein 42 (AtRLP42)	disease resistance family protein; similar to disease resistance family protein / LRR family protein [Arabidopsis thaliana] (TAIR:AT3G24900.1); similar to protein binding [Arabidopsis thaliana] (TAIR:AT3G24982.1); similar to disease resistance family protein [Arabidopsis thaliana] (TAIR:AT3G25010.1); similar to putative LRR family protein [Brassica napus] (GB:ABI99471.1); similar to putative dise…
AT3G28890.1	413.229	615.97	341.755	349.894	0.864587	0.203845	0.879519	0.266857	1.56049	0.0680765	Receptor Like Protein 43 (AtRLP43)	leucine-rich repeat family protein; similar to disease resistance family protein [Arabidopsis thaliana] (TAIR:AT5G27060.1); similar to disease resistance family protein [Arabidopsis thaliana] (TAIR:AT3G05650.1); similar to disease resistance family protein / LRR family protein [Arabidopsis thaliana] (TAIR:AT3G11010.1); similar to unnamed protein product [Vitis vinifera] (GB:CAO64675.1); contains …
AT3G49750.1	1146.42	1031.64	1688.55	1812.21	1.4765	0.00431373	1.58504	0.000192804	0.902215	0.0935602	Receptor Like Protein 44 (AtRLP44)	leucine-rich repeat family protein; similar to leucine-rich repeat family protein [Arabidopsis thaliana] (TAIR:AT5G65830.1); similar to unknown [Populus trichocarpa] (GB:ABK94368.1); contains InterPro domain Leucine-rich repeat; (InterPro:IPR001611)
AT3G53240.1	1898.57	1936.95	1935.05	2171.7	1.01753	0.341803	1.14644	0.0507507	1.01898	0.437801	Receptor Like Protein 45 (AtRLP45)	leucine-rich repeat family protein; similar to leucine-rich repeat family protein [Arabidopsis thaliana] (TAIR:AT2G25470.1); similar to leucine-rich repeat family protein [Arabidopsis thaliana] (TAIR:AT1G74180.1); similar to leucine-rich repeat family protein [Arabidopsis thaliana] (TAIR:AT1G74190.1); similar to unnamed protein product [Vitis vinifera] (GB:CAO44318.1); contains InterPro domain Le…
AT4G04220.1	1766.9	1777.81	1719.72	1745.32	0.973129	0.360317	0.983226	0.445544	1.00701	0.449208	Receptor Like Protein 46 (AtRLP46)	disease resistance family protein; similar to disease resistance family protein / LRR family protein [Arabidopsis thaliana] (TAIR:AT1G71400.1); similar to leucine-rich repeat transmembrane protein kinase, putative [Arabidopsis thaliana] (TAIR:AT4G20140.1); similar to unnamed protein product [Vitis vinifera] (GB:CAO22108.1); contains InterPro domain Leucine-rich repeat, N-terminal (InterPro:IPR013…
AT4G13810.1	619.573	711.246	39.4374	37.7208	0.0637081	0.00112797	0.0610076	1.80643e-05	1.08624	0.381301	Receptor Like Protein 47 (AtRLP47)	disease resistance family protein / LRR family protein; similar to leucine-rich repeat family protein [Arabidopsis thaliana] (TAIR:AT4G13880.1); similar to disease resistance family protein / LRR family protein [Arabidopsis thaliana] (TAIR:AT4G13820.1); similar to disease resistance family protein / LRR family protein [Arabidopsis thaliana] (TAIR:AT4G13920.1); similar to hypothetical protein [Vit…
AT4G13880.1	468.537	430.615	924.327	1001.77	1.98714	0.0206888	2.15978	0.000178199	0.910147	0.370669	Receptor Like Protein 48 (AtRLP48)	leucine-rich repeat family protein; similar to disease resistance family protein / LRR family protein [Arabidopsis thaliana] (TAIR:AT4G13810.1); similar to disease resistance family protein / LRR family protein [Arabidopsis thaliana] (TAIR:AT4G13820.1); similar to disease resistance family protein / LRR family protein [Arabidopsis thaliana] (TAIR:AT4G13920.1); similar to unnamed protein product […
AT4G13900.1	540.569	543.538	43.3242	46.576	0.0801475	0.000972867	0.086173	1.52331e-05	0.982007	0.492241	Receptor Like Protein 49 (AtRLP49)	pseudogene, similar to NL0D, contains leucine rich-repeat domains Pfam:PF00560, INTERPRO:IPR001611; similar to Cf-4A protein (Lycopersicon esculentum) gi|3097197|emb|CAA73187; blastp match of 33% identity and 2.9e-93 P-value to GP|4235641|gb|AAD13301.1||AF119040 NL0D {Lycopersicon esculentum}
AT4G13920.1	555.722	671.784	337.6	411.09	0.601884	0.0100968	0.738585	0.0114325	1.12193	0.363844	Receptor Like Protein 50 (AtRLP50)	disease resistance family protein / LRR family protein; similar to disease resistance family protein [Arabidopsis thaliana] (TAIR:AT5G27060.1); similar to disease resistance family protein / LRR family protein [Arabidopsis thaliana] (TAIR:AT4G13810.1); similar to disease resistance family protein [Arabidopsis thaliana] (TAIR:AT3G11080.1); similar to unnamed protein product [Vitis vinifera] (GB:CA…
AT4G18760.1	25573.9	29360.3	29655.6	26038.8	1.16185	0.0112776	1.0085	0.442631	1.15077	0.043826	Receptor Like Protein 51 (AtRLP51)	leucine-rich repeat family protein; similar to leucine-rich repeat family protein [Arabidopsis thaliana] (TAIR:AT5G45770.1); similar to putative leucine-rich repeat family protein [Gossypium hirsutum] (GB:AAT64015.1); contains InterPro domain Leucine-rich repeat; (InterPro:IPR001611)
AT5G25910.1	176.053	224.049	204.804	162.682	1.1798	0.188528	0.920627	0.336293	1.28795	0.0860186	Receptor Like Protein 52 (AtRLP52)	putative disease resistance protein induced by chitin oligomers.
AT5G27060.1	936.73	1455.98	348.301	248.238	0.371172	0.0051012	0.257846	0.000684787	1.56409	0.0050683	Receptor Like Protein 53 (AtRLP53)	disease resistance family protein; similar to disease resistance family protein [Arabidopsis thaliana] (TAIR:AT2G15080.2); similar to disease resistance family protein [Arabidopsis thaliana] (TAIR:AT3G11080.1); similar to disease resistance family protein / LRR family protein [Arabidopsis thaliana] (TAIR:AT3G11010.1); similar to hypothetical protein [Vitis vinifera] (GB:CAN66148.1); contains Inte…
AT5G40170.1	5203.34	5810.02	8351.02	7194.52	1.59718	0.0265729	1.3832	0.00123178	1.11588	0.155638	Receptor Like Protein 54 (AtRLP54)	disease resistance family protein; similar to leucine-rich repeat family protein [Arabidopsis thaliana] (TAIR:AT2G33060.1); similar to unnamed protein product [Vitis vinifera] (GB:CAO43413.1); contains InterPro domain Leucine-rich repeat; (InterPro:IPR001611); contains InterPro domain Leucine-rich repeat, typical subtype (InterPro:IPR003591)
AT5G45770.1	1063.2	1537.29	1290.51	990.271	1.23122	0.107504	0.944294	0.37582	1.41382	0.247812	Receptor Like Protein 55 (AtRLP55)	leucine-rich repeat family protein; similar to leucine-rich repeat family protein [Arabidopsis thaliana] (TAIR:AT4G18760.1); similar to putative leucine-rich repeat family protein [Gossypium hirsutum] (GB:AAT64015.1); contains InterPro domain Leucine-rich repeat; (InterPro:IPR001611)
The 55 LRR-receptor proteins (RLP) genes in the Arabidopsis genome was retrieved from Wang et al., 2008.						http://www.plantphysiol.org/content/147/2/503.full
NimbleGen signal intensities for three biological replicates were used and the fold change in expression was calculated as the ratio of the average signal intensity relative to the wild-type.
Signal intensities were filtered by a 1.5-fold change (FC) and P <0.05 in a Student’s t-test. P values < 0.05 were shown in bold.
Yellow color and blue color denote significantly increased and decreased fold change (1.5 FC) in both OE7 and OE21 lines when compared with the WT
http://www.sciencedirect.com/science/article/pii/S0074769604340015

## Sheet: CC-NLR
Table S1c. Basal mRNA expression levels of CC-NLR in the leaf of 20-day-old plants before infection.
Subfamily	No.	ACCESSION	WT-mean	T-DNA-mean	OE7-mean	OE21-mean	FC OE7	P OE7	FC OE21	P OE21	FC T-DNA	P T-DNA	Primary Gene Symbol	Gene Model Description
NL-A	1	AT4G19050.1	1335.13	1348.27	2083.92	2091.63	1.56012	0.0143291	1.56766	0.00130733	1.01223	0.435208	mob1/phocein family protein	mob1/phocein family protein; Identical to Putative disease resistance protein At4g19050 [Arabidopsis Thaliana] (GB:O50052); similar to leucine-rich repeat family protein [Arabidopsis thaliana] (TAIR:AT5G45510.2); similar to leucine-rich repeat family protein [Arabidopsis thaliana] (TAIR:AT5G45510.1); similar to unknown [Populus trichocarpa] (GB:ABK92757.1); contains InterPro domain Disease resist…
	2	AT5G45510.1	9517.35	10100.3	6544.53	8076.4	0.686499	0.00526753	0.849087	0.0103554	1.06227	0.121124		leucine-rich repeat family protein; Identical to Probable disease resistance protein At5g45510 [Arabidopsis Thaliana] (GB:Q8VZC7;GB:Q9FHI5); similar to mob1/phocein family protein [Arabidopsis thaliana] (TAIR:AT4G19050.1); similar to predicted protein [Physcomitrella patens subsp. patens] (GB:EDQ65894.1); contains InterPro domain Disease resistance protein; (InterPro:IPR000767); contains InterPro…
CN-A	3	AT5G66630.1	2454.82	2918.92	3074.32	2610.67	1.25099	0.0197552	1.06238	0.132553	1.17514	0.246387	(DAR5) DA1-RELATED PROTEIN 5	LIM domain-containing protein; similar to LIM domain-containing protein [Arabidopsis thaliana] (TAIR:AT5G66620.1); similar to unnamed protein product [Vitis vinifera] (GB:CAO22922.1); contains InterPro domain Zinc finger, LIM-type; (InterPro:IPR001781); contains InterPro domain Disease resistance, plant (InterPro:IPR014011); contains InterPro domain Mildew-resistance, broad-spectrum (InterPro:IPR…
CNL-A	4	AT5G66900.1	7581.81	8264.39	6704.65	6356.74	0.88861	0.109403	0.83433	0.108721	1.09534	0.163373		disease resistance protein (CC-NBS-LRR class), putative; Identical to Probable disease resistance protein At5g66900 [Arabidopsis Thaliana] (GB:Q9FKZ1); similar to disease resistance protein (CC-NBS-LRR class), putative [Arabidopsis thaliana] (TAIR:AT5G66910.1); similar to unnamed protein product [Vitis vinifera] (GB:CAO43337.1); contains InterPro domain Disease resistance protein; (InterPro:IPR00…
	5	AT5G66910.1	749.426	547.487	652.723	908.241	0.872188	0.265602	1.22062	0.165738	0.722717	0.169252		disease resistance protein (CC-NBS-LRR class), putative; Identical to Probable disease resistance protein At5g66910 [Arabidopsis Thaliana] (GB:Q9FKZ0); similar to disease resistance protein (CC-NBS-LRR class), putative [Arabidopsis thaliana] (TAIR:AT5G66900.1); similar to unnamed protein product [Vitis vinifera] (GB:CAO43337.1); contains InterPro domain Disease resistance protein; (InterPro:IPR00…
	6	AT4G33300.1	7392.92	7995.32	7450.53	7434.78	1.01372	0.462852	1.00868	0.481551	1.0883	0.257769	(ADR1-L1) ADR1-like 1	ADR1-L1 (ADR1-LIKE 1); ATP binding / protein binding; Identical to Probable disease resistance protein At4g33300 [Arabidopsis Thaliana] (GB:Q9SZA7;GB:Q56WJ3); similar to ADR1-L2 (ADR1-LIKE 2), ATP binding / nucleoside-triphosphatase/ nucleotide binding / protein binding [Arabidopsis thaliana] (TAIR:AT5G04720.1); similar to ADR1 (ACTIVATED DISEASE RESISTANCE 1) [Arabidopsis thaliana] (TAIR:AT1G335…
	7	AT1G33560.1	1526.53	1148.54	723.391	983.52	0.467444	0.00732541	0.644576	0.000295367	0.702327	0.264228	(ADR1) ACTIVATED DISEASE RESISTANCE 1	disease resistance protein (NBS-LRR class) NBS-LRR disease resistance protein that possesses N-terminal kinase subdomains. Activation tagged mutant of ADR1 showed elevated levels of SA and reactive oxygen species in addition to number of defense gene transcripts. Exhibits resistance to number of microbial pathogens.
	8	AT5G04720.1	3732.02	2827.94	2953.68	2064.7	0.791684	0.0641421	0.529737	0.00955589	0.72845	0.227789	(ADR1-L2) ADR1-like 2	ADR1-L2 (ADR1-LIKE 2); ATP binding / nucleoside-triphosphatase/ nucleotide binding / protein binding; Identical to Probable disease resistance protein At5g04720 [Arabidopsis Thaliana] (GB:Q9LZ25); similar to ADR1-L3 (ADR1-LIKE 3), ATP binding / nucleoside-triphosphatase/ nucleotide binding / protein binding [Arabidopsis thaliana] (TAIR:AT5G47280.1); similar to ADR1-L1 (ADR1-LIKE 1), ATP binding /…
	9	AT5G47280.1	114.341	92.6431	40.4154	35.849	0.352932	0.00131993	0.313234	4.89382e-06	0.807808	0.0955292	(ADR1-L3) ADR1-like 3	ADR1-L3 (ADR1-LIKE 3); ATP binding / nucleoside-triphosphatase/ nucleotide binding / protein binding; Identical to Putative disease resistance protein At5g47280 [Arabidopsis Thaliana] (GB:Q9LVT1); similar to ADR1-L2 (ADR1-LIKE 2), ATP binding / nucleoside-triphosphatase/ nucleotide binding / protein binding [Arabidopsis thaliana] (TAIR:AT5G04720.1); similar to ADR1-L1 (ADR1-LIKE 1), ATP binding /…
CNL-B1	10	AT4G27190.1	244.163	311.095	342.931	268.029	1.40696	0.000974291	1.10064	0.141838	1.26541	0.183266		disease resistance protein (NBS-LRR class), putative; Identical to Disease resistance protein At4g27190 [Arabidopsis Thaliana] (GB:Q9T048;GB:Q1PE47); similar to disease resistance protein (NBS-LRR class), putative [Arabidopsis thaliana] (TAIR:AT4G27220.1); similar to unnamed protein product [Vitis vinifera] (GB:CAO45061.1); similar to unnamed protein product [Vitis vinifera] (GB:CAO39045.1); simi…
	11	AT4G27220.1	312.112	349.805	365.04	258.443	1.1715	0.0205734	0.819798	0.0750888	1.11969	0.17639		disease resistance protein (NBS-LRR class), putative; Identical to Probable disease resistance protein At4g27220 [Arabidopsis Thaliana] (GB:O81825;GB:Q1PE46); similar to disease resistance protein (NBS-LRR class), putative [Arabidopsis thaliana] (TAIR:AT4G27190.1); similar to unnamed protein product [Vitis vinifera] (GB:CAO39045.1); contains InterPro domain Disease resistance protein; (InterPro:I…
	12	AT4G26090.1	1877.33	1677.64	1446.91	1787.19	0.765048	0.0242495	0.952975	0.107196	0.893813	0.0691261	(RPS2) RESISTANT TO P. SYRINGAE 2	Encodes a plasma membrane protein with leucine-rich repeat, leucine zipper, and P loop domains that confers resistance to Pseudomonas syringae infection by interacting with the avirulence gene avrRpt2. RPS2 protein interacts directly with plasma membrane associated protein RIN4 and this interaction is disrupted by avrRpt2.
CN-B	13	AT1G52660.1	245.945	269.135	303.319	285.433	1.23164	0.0997873	1.15891	0.0714982	1.09055	0.283472		disease resistance protein, putative; Identical to Probable disease resistance protein At1g52660 [Arabidopsis Thaliana] (GB:Q9SSR8); similar to disease resistance protein, putative [Arabidopsis thaliana] (TAIR:AT3G15700.1); similar to hypothetical protein [Vitis vinifera] (GB:CAN71751.1); contains InterPro domain Disease resistance protein; (InterPro:IPR000767); contains InterPro domain NB-ARC; (…
	14	AT3G15700.1	356.601	477.726	306.914	342.237	0.862995	0.297537	1.00335	0.439944	1.36341	0.252854		disease resistance protein, putative; Identical to Putative disease resistance protein At3g15700 [Arabidopsis Thaliana] (GB:Q9LW09); similar to disease resistance protein, putative [Arabidopsis thaliana] (TAIR:AT1G52660.1); similar to unnamed protein product [Vitis vinifera] (GB:CAO69610.1); contains InterPro domain Disease resistance protein; (InterPro:IPR000767); contains InterPro domain NB-ARC…
CNL-B2	15	AT5G47250.1	1446.89	1340.58	2559.65	2665.73	1.76301	0.00822018	1.82683	0.00480646	0.920764	0.310654		disease resistance protein (CC-NBS-LRR class), putative; Identical to Probable disease resistance protein At5g47250 [Arabidopsis Thaliana] (GB:Q9LVT4;GB:Q0WVJ2); similar to disease resistance protein (CC-NBS-LRR class), putative [Arabidopsis thaliana] (TAIR:AT1G12280.1); similar to RFL1 [Arabidopsis lyrata] (GB:AAL65637.1); contains InterPro domain Disease resistance protein; (InterPro:IPR000767)…
	16	AT5G05400.1	163.986	157.924	39.2551	40.1579	0.252896	0.0403363	0.25796	0.013406	1.01027	0.447444		disease resistance protein (CC-NBS-LRR class), putative; Identical to Putative disease resistance protein At5g05400 [Arabidopsis Thaliana] (GB:Q9FLB4); similar to disease resistance protein (CC-NBS-LRR class), putative [Arabidopsis thaliana] (TAIR:AT5G63020.1); similar to RPS5 (RESISTANT TO P. SYRINGAE 5) [Arabidopsis thaliana] (TAIR:AT1G12220.1); similar to disease resistance protein [Arabidopsi…
	17	AT5G47260.1	154.235	171.348	66.8538	69.376	0.429116	0.0673175	0.451873	0.0321065	1.15366	0.318382		ATP binding / GTP binding / nucleoside-triphosphatase/ nucleotide binding / protein binding; Identical to Putative disease resistance protein At5g47260 [Arabidopsis Thaliana] (GB:Q9LVT3); similar to disease resistance protein (CC-NBS-LRR class), putative [Arabidopsis thaliana] (TAIR:AT5G63020.1); similar to disease resistance protein [Arabidopsis lyrata] (GB:ABB00218.1); similar to disease resist…
	18	AT1G15890.1	459.938	578.284	40.9608	41.0076	0.0905837	0.0097402	0.0906345	0.00105988	1.232	0.29115		disease resistance protein (CC-NBS-LRR class), putative; Identical to Probable disease resistance protein At1g15890 [Arabidopsis Thaliana] (GB:Q9LMP6); similar to disease resistance protein (CC-NBS-LRR class), putative [Arabidopsis thaliana] (TAIR:AT5G43730.1); similar to disease resistance protein (CC-NBS-LRR class), putative [Arabidopsis thaliana] (TAIR:AT5G43740.2); similar to disease resistan…
	19	AT1G51480.1	265.937	378.119	293.917	239.895	1.12357	0.2799	0.897992	0.311154	1.44058	0.0603947		disease resistance protein (CC-NBS-LRR class), putative; Identical to Probable disease resistance protein At1g51480 [Arabidopsis Thaliana] (GB:Q9C8K0); similar to disease resistance protein (CC-NBS-LRR class), putative [Arabidopsis thaliana] (TAIR:AT5G43730.1); similar to disease resistance protein (CC-NBS-LRR class), putative [Arabidopsis thaliana] (TAIR:AT5G43740.1); similar to disease resistan…
	20	AT5G43730.1	217.047	239.399	37.0296	43.8143	0.17227	0.00654279	0.203795	0.000634056	1.07721	0.389592		disease resistance protein (CC-NBS-LRR class), putative; Identical to Probable disease resistance protein At5g43730 [Arabidopsis Thaliana] (GB:Q9FG91;GB:Q0WKV2); similar to disease resistance protein (CC-NBS-LRR class), putative [Arabidopsis thaliana] (TAIR:AT5G43740.1); similar to disease resistance protein (CC-NBS-LRR class), putative [Arabidopsis thaliana] (TAIR:AT5G43740.2); similar to diseas…
	21	AT5G43740.1	862.5	828.07	84.9586	101.555	0.0987298	0.00457399	0.116203	0.000383963	0.946358	0.440602		disease resistance protein (CC-NBS-LRR class), putative; Identical to Probable disease resistance protein At5g43740 [Arabidopsis Thaliana] (GB:Q9FG90); similar to disease resistance protein (CC-NBS-LRR class), putative [Arabidopsis thaliana] (TAIR:AT5G43730.1); similar to disease resistance protein (CC-NBS-LRR class), putative [Arabidopsis thaliana] (TAIR:AT1G15890.1); similar to disease resistan…
CNL-B3	22	AT1G61310.1	4196.32	4848.46	3944.76	3919.84	0.944995	0.227122	0.936238	0.349401	1.17211	0.168078		disease resistance protein (CC-NBS-LRR class), putative; Identical to Putative disease resistance protein At1g61310 [Arabidopsis Thaliana] (GB:O64789); similar to disease resistance protein (CC-NBS-LRR class), putative [Arabidopsis thaliana] (TAIR:AT1G61180.1); similar to disease resistance protein (CC-NBS-LRR class), putative [Arabidopsis thaliana] (TAIR:AT1G61190.1); similar to disease resistan…
	23	AT1G61180.1	2117.49	2001.24	612.462	623.041	0.305908	0.056479	0.312597	0.0222083	0.894803	0.461747		disease resistance protein (CC-NBS-LRR class), putative; Identical to Probable disease resistance protein At1g61180 [Arabidopsis Thaliana] (GB:Q940K0;GB:O22728); similar to disease resistance protein (CC-NBS-LRR class), putative [Arabidopsis thaliana] (TAIR:AT1G61190.1); similar to disease resistance protein (NBS-LRR class), putative [Arabidopsis thaliana] (TAIR:AT1G61300.1); similar to disease r…
	24	AT1G61190.1	12857.3	13383.9	4893.66	5389.33	0.377079	0.00772597	0.414562	0.00126765	1.04177	0.376668		disease resistance protein (CC-NBS-LRR class), putative; Identical to Putative disease resistance protein At1g61190 [Arabidopsis Thaliana] (GB:O22727); similar to disease resistance protein (CC-NBS-LRR class), putative [Arabidopsis thaliana] (TAIR:AT1G61180.1); similar to disease resistance protein (CC-NBS-LRR class), putative [Arabidopsis thaliana] (TAIR:AT1G61180.2); similar to disease resistan…
	25	AT1G61300.1	2722.38	2591.22	2152.58	2275.16	0.787628	0.157369	0.847796	0.274981	0.989112	0.424795		disease resistance protein (NBS-LRR class), putative; Identical to Putative disease resistance protein At1g61300 [Arabidopsis Thaliana] (GB:O64790); similar to disease resistance protein (CC-NBS-LRR class), putative [Arabidopsis thaliana] (TAIR:AT1G61180.1); similar to disease resistance protein (CC-NBS-LRR class), putative [Arabidopsis thaliana] (TAIR:AT1G61180.2); similar to disease resistance …
CNL-B4	26	AT1G63350.1	710.651	463.842	36.6872	51.9646	0.0524627	0.00827719	0.0707412	0.000899829	0.661416	0.0473691		disease resistance protein (CC-NBS-LRR class), putative; Identical to Putative disease resistance protein At1g63350 [Arabidopsis Thaliana] (GB:Q9C8T9); similar to disease resistance protein (CC-NBS-LRR class), putative [Arabidopsis thaliana] (TAIR:AT1G62630.1); similar to RFL1 (RPS5-LIKE 1), ATP binding / protein binding [Arabidopsis thaliana] (TAIR:AT1G12210.1); similar to disease resistance pro…
	27	AT1G62630.1	4648.6	4361.51	220.659	238.096	0.047285	0.00137644	0.0512872	2.60098e-05	0.928696	0.376534		disease resistance protein (CC-NBS-LRR class), putative; Identical to Probable disease resistance protein At1g62630 [Arabidopsis Thaliana] (GB:Q9SI85;GB:O82099;GB:Q9SXD4); similar to disease resistance protein (CC-NBS-LRR class), putative [Arabidopsis thaliana] (TAIR:AT1G63350.1); similar to RPS5 (RESISTANT TO P. SYRINGAE 5) [Arabidopsis thaliana] (TAIR:AT1G12220.1); similar to disease resistance…
	28	AT1G63360.1	3778.58	3725.57	47.2434	65.4018	0.0126027	0.00642767	0.0175225	0.000477469	0.975989	0.479735		disease resistance protein (CC-NBS-LRR class), putative; Identical to Putative disease resistance protein At1g63360 [Arabidopsis Thaliana] (GB:Q9SH22); similar to disease resistance protein (CC-NBS-LRR class), putative [Arabidopsis thaliana] (TAIR:AT1G62630.1); similar to disease resistance protein (CC-NBS-LRR class), putative [Arabidopsis thaliana] (TAIR:AT1G63350.1); similar to RFL1 (RPS5-LIKE …
CNL-B5	29	AT5G63020.1	2688.4	2382.08	130.89	215.809	0.048977	0.0145775	0.0818618	0.00272194	0.884908	0.362303		disease resistance protein (CC-NBS-LRR class), putative; Identical to Probable disease resistance protein At5g63020 [Arabidopsis Thaliana] (GB:Q8RXS5;GB:O04666;GB:Q9FM50); similar to disease resistance protein (CC-NBS-LRR class), putative [Arabidopsis thaliana] (TAIR:AT1G12280.1); similar to disease resistance protein (CC-NBS-LRR class), putative [Arabidopsis thaliana] (TAIR:AT1G63350.1); similar…
	30	AT1G12290.1	1334.01	1533.67	1385.63	1186.91	1.03558	0.0924703	0.892977	0.190039	1.10299	0.373536		disease resistance protein (CC-NBS-LRR class), putative; Identical to Probable disease resistance protein At1g12290 [Arabidopsis Thaliana] (GB:P60839;GB:Q9LNB5); similar to disease resistance protein (CC-NBS-LRR class), putative [Arabidopsis thaliana] (TAIR:AT4G10780.1); similar to RFL1 (RPS5-LIKE 1), ATP binding / protein binding [Arabidopsis thaliana] (TAIR:AT1G12210.1); similar to RPS5 (RESIST…
	31	AT4G10780.1	119.717	145.787	172.816	153.045	1.43516	0.0256328	1.27293	0.021445	1.21888	0.00921406		disease resistance protein (CC-NBS-LRR class), putative; Identical to Putative disease resistance protein At4g10780 [Arabidopsis Thaliana] (GB:O82484); similar to disease resistance protein (CC-NBS-LRR class), putative [Arabidopsis thaliana] (TAIR:AT1G12290.1); similar to disease resistance protein (CC-NBS-LRR class), putative [Arabidopsis thaliana] (TAIR:AT1G12280.1); similar to RPS5 (RESISTANT …
	32	AT1G12210.1	2443.99	2344.62	2348.92	2607.53	0.962287	0.24329	1.06673	0.197965	0.953022	0.4028	RPS5-like 1 (RFL1)	RFL1 has high sequence similarity to the adjacent disease resistance (R) gene RPS5.
	33	AT1G12280.1	1637.81	1632.02	1772.21	2476.61	1.07114	0.17405	1.49192	0.0304457	0.919034	0.497147		disease resistance protein (CC-NBS-LRR class), putative; Identical to Probable disease resistance protein At1g12280 [Arabidopsis Thaliana] (GB:P60838;GB:Q9LNB5); similar to disease resistance protein (CC-NBS-LRR class), putative [Arabidopsis thaliana] (TAIR:AT4G10780.1); similar to RFL1 (RPS5-LIKE 1), ATP binding / protein binding [Arabidopsis thaliana] (TAIR:AT1G12210.1); similar to RPS5 (RESIST…
	34	AT1G12220.1	2123.64	1893.9	1142.77	1313.94	0.536943	0.00139585	0.618315	0.0037675	0.893493	0.15284	(RPS5) RESISTANT TO P. SYRINGAE 5	Resistance gene, mediates resistance against the bacterial pathogen Pseudomonas syringae. Contains a putative nucleotide binding site composed of kinase-1a (or P-loop), kinase-2a, and putative kinase-3a domains, 13 imperfect leucine-rich repeats, a potential leucine zipper, and two uncharacterized motifs that are well conserved in products of previously isolated R genes. Confers resistance to Pse…
	35	AT4G14610.1	568.592	531.047	349.307	251.017	0.613799	0.0782518	0.442657	0.00438338	0.943552	0.318361		pseudogene, disease resistance protein (CC-NBS-LRR class), putative, domain signature CC-NBS-LRR exists, suggestive of a disease resistance protein.; blastp match of 45% identity and 2.2e-162 P-value to GP|24461866|gb|AAN62353.1|AF506028_20|AF506028 NBS-LRR type disease resistance protein {Poncirus trifoliata}
CNL-C1	36	AT3G14460.1	254.03	292.501	451.066	442.506	1.77954	0.00272553	1.73322	0.00896793	1.1572	0.0851026		disease resistance protein (NBS-LRR class), putative; Identical to Putative disease resistance protein At3g14460 [Arabidopsis Thaliana] (GB:Q9LRR5); similar to disease resistance protein (NBS-LRR class), putative [Arabidopsis thaliana] (TAIR:AT3G14470.1); similar to unnamed protein product [Vitis vinifera] (GB:CAO49684.1); similar to hypothetical protein [Vitis vinifera] (GB:CAN73260.1); contains…
	37	AT3G14470.1	1568.55	1754.59	1737.29	1793	1.11049	0.0720071	1.14011	0.108386	1.09584	0.353		disease resistance protein (NBS-LRR class), putative; Identical to Putative disease resistance RPP13-like protein 1 (RPPL1) [Arabidopsis Thaliana] (GB:Q9LRR4); similar to disease resistance protein (NBS-LRR class), putative [Arabidopsis thaliana] (TAIR:AT3G14460.1); similar to unnamed protein product [Vitis vinifera] (GB:CAO49684.1); similar to unnamed protein product [Vitis vinifera] (GB:CAO2472…
	38	AT3G07040.1	859.462	672.632	781.056	1074.74	0.901236	0.0461822	1.24887	0.0754621	0.761494	0.231525	(RPM1) RESISTANCE TO P. SYRINGAE PV MACULICOLA 1	Contains an N-terminal tripartite nucleotide binding site and a C-terminal tandem array of leucine-rich repeats. Confers resistance to Pseudomonas syringae strains that carry the avirulence genes avrB and avrRpm1.
CN-C	39	AT4G19060.1	1732.58	1779.52	1792.48	2318.99	1.05108	0.411555	1.36391	0.0362016	1.04669	0.430896		disease resistance protein-related; Identical to Probable disease resistance protein At4g19060 [Arabidopsis Thaliana] (GB:Q84WD3;GB:O50063); similar to disease resistance protein-related [Arabidopsis thaliana] (TAIR:AT5G45490.2); similar to disease resistance protein-related [Arabidopsis thaliana] (TAIR:AT5G45490.1); similar to NBS-LRR disease resistance protein [Musa balbisiana x Musa textilis] …
	40	AT5G45490.1	9434.06	10082.8	7021.89	8174.01	0.744368	0.0220826	0.86652	0.0240469	1.06923	0.171688		disease resistance protein-related; Identical to Probable disease resistance protein At5g45490 [Arabidopsis Thaliana] (GB:Q9FHI7); similar to disease resistance protein-related [Arabidopsis thaliana] (TAIR:AT5G45440.1); similar to blight resistance protein RGA3-like [Oryza sativa (japonica cultivar-group)] (GB:BAB92410.1); contains InterPro domain NB-ARC; (InterPro:IPR002182)
	41	AT5G45440.1	765.821	994.012	1220.31	1334.71	1.57364	0.0760283	1.74944	0.000177038	1.28989	0.165777		disease resistance protein-related; Identical to Probable disease resistance protein At5g45440 [Arabidopsis Thaliana] (GB:Q9FHJ2); similar to disease resistance protein-related [Arabidopsis thaliana] (TAIR:AT5G45490.2); similar to disease resistance protein-related [Arabidopsis thaliana] (TAIR:AT5G45490.1); similar to blight resistance protein RGA3-like [Oryza sativa (japonica cultivar-group)] (G…
CNL-C2	42	AT3G50950.2	8873.45	8828.29	6356.15	5873.16	0.720735	0.0322493	0.662846	0.0139992	1.0022	0.479426		disease resistance protein (CC-NBS-LRR class), putative; Identical to Disease resistance RPP13-like protein 4 (RPP13L4) [Arabidopsis Thaliana] (GB:Q38834;GB:Q0WUW7;GB:Q9SVK4); similar to RPP8 (RECOGNITION OF PERONOSPORA PARASITICA 8) [Arabidopsis thaliana] (TAIR:AT5G43470.1); similar to RPP8 (RECOGNITION OF PERONOSPORA PARASITICA 8) [Arabidopsis thaliana] (TAIR:AT5G43470.2); similar to hypothetic…
	43	AT3G46710.1	258.764	296.926	296.224	227.876	1.12274	0.188466	0.855208	0.234193	1.105	0.360592		disease resistance protein (CC-NBS-LRR class), putative; Identical to Putative disease resistance RPP13-like protein 2 (RPP13L2) [Arabidopsis Thaliana] (GB:Q9STE5); similar to disease resistance protein (CC-NBS class), putative [Arabidopsis thaliana] (TAIR:AT3G46730.1); similar to RPP13 (RECOGNITION OF PERONOSPORA PARASITICA 13), ATP binding [Arabidopsis thaliana] (TAIR:AT3G46530.1); similar to R…
	44	AT3G46530.1	3204.42	3138.37	3268.85	3454.23	1.03113	0.409837	1.04018	0.390918	0.950736	0.477058	(RPP13) RECOGNITION OF PERONOSPORA PARASITICA 13	Confers resistance to the biotrophic oomycete, Peronospora parasitica. Encodes an NBS-LRR type R protein with a putative amino-terminal leucine zipper. Fungal protein ATR13 induces RPP13 gene expression and disease resistance.
	45	AT3G46730.1	731.102	753.019	38.6415	42.8242	0.0546387	0.0180841	0.0596105	0.00352737	1.0183	0.4705		disease resistance protein (CC-NBS class), putative; Identical to Putative disease resistance RPP13-like protein 3 (RPP13L3) [Arabidopsis Thaliana] (GB:Q9STE7); similar to disease resistance protein (CC-NBS-LRR class), putative [Arabidopsis thaliana] (TAIR:AT3G46710.1); similar to RPP13 (RECOGNITION OF PERONOSPORA PARASITICA 13), ATP binding [Arabidopsis thaliana] (TAIR:AT3G46530.1); similar to R…
CNL-D	46	AT1G50180.1	717.723	657.311	890.904	942.282	1.25663	0.125968	1.31716	0.0715846	0.90913	0.369079		disease resistance protein (CC-NBS-LRR class), putative; Identical to Putative disease resistance protein At1g50180 [Arabidopsis Thaliana] (GB:Q9SX38); similar to disease resistance protein (CC-NBS-LRR class), putative [Arabidopsis thaliana] (TAIR:AT1G53350.1); similar to LOV1-like protein [Olimarabidopsis cabulica] (GB:ABW24171.1); contains InterPro domain Disease resistance protein; (InterPro:I…
	47	AT1G53350.1	822.46	797.568	930.087	1189.69	1.12011	0.299061	1.45363	0.00278782	0.905096	0.473499		disease resistance protein (CC-NBS-LRR class), putative; Identical to Probable disease resistance RPP8-like protein 2 (RPP8L2) [Arabidopsis Thaliana] (GB:Q9MAG6;GB:O64976); similar to RPP8 (RECOGNITION OF PERONOSPORA PARASITICA 8) [Arabidopsis thaliana] (TAIR:AT5G43470.1); similar to RPP8 (RECOGNITION OF PERONOSPORA PARASITICA 8) [Arabidopsis thaliana] (TAIR:AT5G43470.2); similar to disease resis…
	48	AT1G10920.1	1460.51	1418.69	2692.47	3243.95	1.82907	0.0201324	2.2188	7.35673e-05	0.970409	0.338666	(LOV1)	Encodes LOV1, a disease susceptibility gene that, paradoxically, is a member of the NBS-LRR resistance gene family. Conditions susceptibility to the fungus Cochliobolus victoriae and victorin-dependent induction of defense-associated proteins. Saturation mutagenesis identified 59 lov mutations that all display reduced susceptibility to vitorin. Mutations in known defense response pathways do not …
	49	AT5G35450.1	1648.62	1442.78	43.7047	54.136	0.0268088	0.00705571	0.0328013	0.000606025	0.8203	0.386968		disease resistance protein (CC-NBS-LRR class), putative; Identical to Disease resistance RPP8-like protein 3 (RPP8L3) [Arabidopsis Thaliana] (GB:Q9FJB5;GB:O64978;GB:O64979;GB:Q0WUX1); similar to RPP8 (RECOGNITION OF PERONOSPORA PARASITICA 8) [Arabidopsis thaliana] (TAIR:AT5G43470.1); similar to RPP8 (RECOGNITION OF PERONOSPORA PARASITICA 8) [Arabidopsis thaliana] (TAIR:AT5G43470.2); similar to di…
	50	AT5G43470.1	7330.28	5696.41	941.547	1252.44	0.123425	0.00234925	0.167354	0.000129692	0.764908	0.180341	(RPP8) RECOGNITION OF PERONOSPORA PARASITICA 8	Confers resistance to Peronospora parasitica. In arabidopsis ecotype Dijon-17, HRT-mediated signaling is dependent on light for the induction of hypersensitive response and resistance to turnip crinkle virus.
	51	AT5G48620.1	9553.65	9128.57	399.463	439.382	0.0417274	0.000647932	0.0458362	6.74224e-06	0.953686	0.334684		disease resistance protein (CC-NBS-LRR class), putative; Identical to Probable disease resistance RPP8-like protein 4 (RPP8L4) [Arabidopsis Thaliana] (GB:Q9FJK8); similar to RPP8 (RECOGNITION OF PERONOSPORA PARASITICA 8) [Arabidopsis thaliana] (TAIR:AT5G43470.1); similar to RPP8 (RECOGNITION OF PERONOSPORA PARASITICA 8) [Arabidopsis thaliana] (TAIR:AT5G43470.2); similar to disease resistance prot…
	52	AT1G59780.1	709.781	743.204	3297.03	2520.81	4.70952	1.41892e-05	3.55383	0.00197733	1.04824	0.421303		disease resistance protein (CC-NBS-LRR class), putative; Identical to Putative disease resistance protein At1g59780 [Arabidopsis Thaliana] (GB:Q9XIF0); similar to CW9, ATP binding [Arabidopsis thaliana] (TAIR:AT1G59620.1); similar to disease resistance protein (CC-NBS-LRR class), putative [Arabidopsis thaliana] (TAIR:AT1G58400.1); similar to disease resistance protein (CC-NBS-LRR class), putative…
	53	AT1G59620.1	3275.8	3602.58	2290.52	2174.42	0.697545	0.0469509	0.663969	0.00433496	1.10267	0.136606	(CW9)	Encodes CW9.
	54	AT1G58410.1	132.065	115.873	122.263	116.477	0.954755	0.37186	0.894269	0.323575	0.906223	0.304791		disease resistance protein (CC-NBS-LRR class), putative; Identical to Probable disease resistance protein RXW24L (RXW24L) [Arabidopsis Thaliana] (GB:Q9C646;GB:Q9SM04); similar to disease resistance protein (CC-NBS-LRR class), putative [Arabidopsis thaliana] (TAIR:AT1G58390.1); similar to disease resistance protein (CC-NBS-LRR class), putative [Arabidopsis thaliana] (TAIR:AT1G58400.1); similar to …
	55	AT1G58390.1	77.128	64.571	103.029	129.861	1.34429	0.126917	1.61923	0.0861617	0.848784	0.147174		disease resistance protein (CC-NBS-LRR class), putative; Identical to Probable disease resistance protein At1g58390 [Arabidopsis Thaliana] (GB:Q8W474;GB:Q9C644;GB:Q9SM05); similar to disease resistance protein (CC-NBS-LRR class), putative [Arabidopsis thaliana] (TAIR:AT1G58400.1); similar to disease resistance protein (CC-NBS-LRR class), putative [Arabidopsis thaliana] (TAIR:AT1G58410.1); similar…
	56	AT1G58400.1	469.178	580.952	32.8074	36.6637	0.0713336	0.0102959	0.079606	0.00128151	1.25616	0.16189		disease resistance protein (CC-NBS-LRR class), putative; Identical to Putative disease resistance protein At1g58400 [Arabidopsis Thaliana] (GB:Q8W3K3;GB:O64974;GB:Q9C645); similar to disease resistance protein (CC-NBS-LRR class), putative [Arabidopsis thaliana] (TAIR:AT1G58390.1); similar to disease resistance protein (CC-NBS-LRR class), putative [Arabidopsis thaliana] (TAIR:AT1G58410.1); similar…
	57	AT1G58602.1	1675.89	1319.83	69.7473	77.0348	0.0393441	0.00011182	0.0447719	7.92674e-07	0.71723	0.316059		disease resistance protein (CC-NBS-LRR class), putative; Identical to Probable disease resistance protein At1g58602 [Arabidopsis Thaliana] (GB:Q8W3K0;GB:Q94A96); similar to disease resistance protein (CC-NBS-LRR class), putative [Arabidopsis thaliana] (TAIR:AT1G59218.1); similar to ATP binding / protein binding [Arabidopsis thaliana] (TAIR:AT1G58848.2); similar to ATP binding / protein binding [A…
	58	At1g59124
	59	AT1G58807.1	7940.18	9808.76	423.036	433.151	0.0534013	0.00987603	0.0555813	0.0013017	1.26336	0.118965		disease resistance protein (CC-NBS-LRR class), putative / PRM1 homolog, putative; Identical to Probable disease resistance protein RDL5/RF45 (RF45) [Arabidopsis Thaliana] (GB:Q8W3J8;GB:Q8W3J9;GB:Q94HW5;GB:Q9SLU5;GB:Q9SLU6); similar to disease resistance protein (CC-NBS-LRR class), putative [Arabidopsis thaliana] (TAIR:AT1G59218.1); similar to ATP binding / protein binding [Arabidopsis thaliana] (…
	60	AT1G59218.1	1722.71	1642.34	209.107	263.97	0.107462	0.00485131	0.148604	6.32866e-05	0.951293	0.354254		disease resistance protein (CC-NBS-LRR class), putative; Identical to Probable disease resistance protein RDL6/RF9 (RF9) [Arabidopsis Thaliana] (GB:Q94HW3;GB:Q94HW8;GB:Q9SLU7;GB:Q9SLU8); similar to ATP binding / protein binding [Arabidopsis thaliana] (TAIR:AT1G58848.2); similar to ATP binding / protein binding [Arabidopsis thaliana] (TAIR:AT1G58848.1); similar to disease resistance protein (CC-NB…
	61	AT1G58848.1	12201.1	11034.9	7932.3	8031.63	0.641689	0.0533037	0.659688	0.00360493	0.903235	0.239506		ATP binding / protein binding; Identical to Probable disease resistance protein RDL6/RF9 (RF9) [Arabidopsis Thaliana] (GB:Q94HW3;GB:Q94HW8;GB:Q9SLU7;GB:Q9SLU8); similar to disease resistance protein (CC-NBS-LRR class), putative [Arabidopsis thaliana] (TAIR:AT1G59218.1); similar to disease resistance protein (CC-NBS-LRR class), putative [Arabidopsis thaliana] (TAIR:AT1G58602.2); similar to disease…
The 61 CC-NBS-LRR genes in the Arabidopsis genome was retrieved from Tan et al., 2007.
NimbleGen signal intensities for three biological replicates were used and the fold change in expression was calculated as the ratio of the average signal intensity relative to the wild-type.
Signal intensities were filtered by a 1.5-fold change (FC) and P <0.05 in a Student’s t-test. P values < 0.05 were shown in bold.
Yellow color and blue color denote significantly increased and decreased fold change (1.5 FC) in both OE7 and OE21 lines when compared with the WT
http://www.biomedcentral.com/1471-2229/7/56/additional

## Sheet: TIR-NLR
Table S1d. Basal mRNA expression levels of TIR-NLR in the leaf of 20-day-old plants before infection.
Subfamily	No.	ACCESSION	WT-mean	T-DNA-mean	OE7-mean	OE21-mean	FC OE7	P OE7	FC OE21	P OE21	FC T-DNA	P T-DNA	Primary Gene Symbol	Gene Model Description
	1	AT4G23440.1	1004.44	831.929	947.602	1281.79	0.930921	0.355633	1.27725	0.00126846	0.822429	0.166492		nucleoside-triphosphatase/ nucleotide binding / transmembrane receptor; similar to nucleoside-triphosphatase/ nucleotide binding [Arabidopsis thaliana] (TAIR:AT5G56220.1); similar to unnamed protein product [Vitis vinifera] (GB:CAO39943.1); similar to hypothetical protein OsI_003748 [Oryza sativa (indica cultivar-group)] (GB:EAY75901.1); similar to hypothetical protein [Vitis vinifera] (GB:CAN743…
	2	AT5G56220.1	1328.74	1228.31	1452.52	1878.53	1.08927	0.218979	1.41562	0.00155582	0.873286	0.423757		nucleoside-triphosphatase/ nucleotide binding; similar to nucleoside-triphosphatase/ nucleotide binding / transmembrane receptor [Arabidopsis thaliana] (TAIR:AT4G23440.1); similar to hypothetical protein OsJ_026702 [Oryza sativa (japonica cultivar-group)] (GB:EAZ43219.1); similar to unnamed protein product [Vitis vinifera] (GB:CAO66844.1); similar to hypothetical protein OsI_028728 [Oryza sativa …
TNL-A	3	AT5G45240.1	77.906	63.0034	50.8395	54.2685	0.653922	0.00996803	0.691221	0.0327883	0.813224	0.0705639		disease resistance protein (TIR-NBS-LRR class), putative; similar to disease resistance protein (TIR-NBS-LRR class), putative [Arabidopsis thaliana] (TAIR:AT3G51560.1); similar to disease resistance protein [Phaseolus vulgaris] (GB:ABA00702.1); contains InterPro domain Disease resistance protein; (InterPro:IPR000767); contains InterPro domain NACHT nucleoside triphosphatase (InterPro:IPR007111); …
	4	AT4G19500.1	9561.04	7856.15	67.791	78.5733	0.00708556	0.000740732	0.00819984	6.35803e-06	0.804886	0.240819		disease resistance protein (TIR-NBS-LRR class), putative; similar to SNC1 (SUPPRESSOR OF NPR1-1, CONSTITUTIVE 1) [Arabidopsis thaliana] (TAIR:AT4G16890.1); similar to unnamed protein product [Vitis vinifera] (GB:CAO16318.1); contains InterPro domain Disease resistance protein; (InterPro:IPR000767); contains InterPro domain Toll-Interleukin receptor; (InterPro:IPR000157); contains InterPro domain …
	5	AT4G12020.1	2520.52	2581.98	1667.55	1763.3	0.653409	0.0377493	0.696419	0.0555758	1.03046	0.450392	(WRKY19)	member of MEKK subfamily
	6	AT5G45210.1	452.999	548.162	272.543	260.156	0.601099	0.00274241	0.566003	0.00192593	1.1503	0.338052		disease resistance protein (TIR-NBS-LRR class), putative; similar to disease resistance protein (TIR-NBS-LRR class), putative [Arabidopsis thaliana] (TAIR:AT3G51560.1); similar to unnamed protein product [Vitis vinifera] (GB:CAO16318.1); contains InterPro domain Disease resistance protein; (InterPro:IPR000767); contains InterPro domain Toll-Interleukin receptor; (InterPro:IPR000157); contains Int…
	7	AT4G19520.1	8310.43	10272.4	3222.24	3039.86	0.389433	0.00550085	0.35994	0.00106523	1.23657	0.122351		disease resistance protein (TIR-NBS-LRR class), putative; similar to disease resistance protein (TIR-NBS-LRR class), putative [Arabidopsis thaliana] (TAIR:AT3G51560.1); similar to RRS1 (RESISTANT TO RALSTONIA SOLANACEARUM 1) [Arabidopsis thaliana] (TAIR:AT5G45260.2); similar to disease resistance protein (TIR-NBS-LRR class), putative [Arabidopsis thaliana] (TAIR:AT4G36140.1); similar to unnamed p…
	8	AT2G17050.1	523.216	507.122	508.326	376.606	0.97166	0.218097	0.717494	0.0556152	0.962373	0.451634		disease resistance protein (TIR-NBS-LRR class), putative; similar to RRS1 (RESISTANT TO RALSTONIA SOLANACEARUM 1), transcription factor [Arabidopsis thaliana] (TAIR:AT5G45260.1); similar to RRS1 (RESISTANT TO RALSTONIA SOLANACEARUM 1) [Arabidopsis thaliana] (TAIR:AT5G45260.2); similar to disease resistance protein (TIR-NBS-LRR class), putative [Arabidopsis thaliana] (TAIR:AT4G19520.1); similar to…
	9	AT5G17890.1	6622.34	6491.6	34.6954	37.3762	0.00534097	0.0114023	0.00575675	0.00144996	0.978381	0.473268	(DAR4) DA1-RELATED PROTEIN 4	LIM domain-containing protein / disease resistance protein-related; similar to disease resistance protein (TIR-NBS-LRR class), putative [Arabidopsis thaliana] (TAIR:AT4G36140.1); similar to TTR1 (WRKY domain family protein 16), transcription factor [Arabidopsis thaliana] (TAIR:AT5G45050.2); similar to TTR1 (WRKY domain family protein 16), transcription factor [Arabidopsis thaliana] (TAIR:AT5G4505…
	10	AT3G51560.1	306.643	333.986	269.797	263.748	0.859778	0.211212	0.860716	0.0627366	1.09242	0.13382		disease resistance protein (TIR-NBS-LRR class), putative; similar to disease resistance protein (TIR-NBS-LRR class), putative [Arabidopsis thaliana] (TAIR:AT2G17050.1); similar to disease resistance protein (TIR-NBS-LRR class), putative [Arabidopsis thaliana] (TAIR:AT4G36140.1); similar to disease resistance protein (TIR-NBS-LRR class), putative [Arabidopsis thaliana] (TAIR:AT4G19520.1); similar …
	11	AT4G36140.1	5053.14	5728.06	45.3292	51.4912	0.00892569	0.000687786	0.00979961	5.45258e-06	1.13065	0.196553		disease resistance protein (TIR-NBS-LRR class), putative; similar to RRS1 (RESISTANT TO RALSTONIA SOLANACEARUM 1), transcription factor [Arabidopsis thaliana] (TAIR:AT5G45260.1); similar to TTR1 (WRKY domain family protein 16), transcription factor [Arabidopsis thaliana] (TAIR:AT5G45050.2); similar to TTR1 (WRKY domain family protein 16), transcription factor [Arabidopsis thaliana] (TAIR:AT5G4505…
	12	AT5G45050.1	3179.1	2750.44	2324.95	3020.22	0.726383	0.0173455	0.94005	0.338451	0.823011	0.353048	(TTR1)	Encodes a member of WRKY Transcription Factor (Group II-e) that confers resistance to tobacco ringspot nepovirus.
	13	AT5G45260.1	6770.38	7054.25	3442.29	3879.75	0.508901	0.00355261	0.57316	0.00378081	1.04693	0.325508	(RRS1) RESISTANT TO RALSTONIA SOLANACEARUM 1	Confers resistance to Ralstonia solanacearum. Similar to NBLS-TIR resistance genes,and also contains similarity to transcription factors. Interacts with pathogen effector protein AvrPop2.
TNL-B1	14	AT4G12010.1	1008.3	831.302	577.976	712.133	0.576778	0.0748404	0.720394	0.063563	0.840834	0.182866		disease resistance protein (TIR-NBS-LRR class), putative; similar to disease resistance protein (TIR-NBS-LRR class), putative [Arabidopsis thaliana] (TAIR:AT4G19510.2); similar to disease resistance protein (TIR-NBS-LRR class), putative [Arabidopsis thaliana] (TAIR:AT4G36150.1); similar to disease resistance protein (TIR-NBS-LRR class), putative [Arabidopsis thaliana] (TAIR:AT5G45200.1); similar …
	15	AT4G19510.1	7862.59	10352.3	290.568	411.903	0.0363529	0.00824088	0.0496678	0.000935399	1.30773	0.226383		disease resistance protein (TIR-NBS-LRR class), putative; similar to disease resistance protein (TIR-NBS-LRR class), putative [Arabidopsis thaliana] (TAIR:AT4G12010.1); similar to unnamed protein product [Vitis vinifera] (GB:CAO64653.1); contains InterPro domain Disease resistance protein; (InterPro:IPR000767); contains InterPro domain Toll-Interleukin receptor; (InterPro:IPR000157); contains Int…
TNL-B2	16	AT2G17060.1	290.394	258.2	253.924	260.338	0.874995	0.00913257	0.893571	0.248903	0.888808	0.27514		disease resistance protein (TIR-NBS-LRR class), putative; similar to disease resistance protein (TIR-NBS-LRR class), putative [Arabidopsis thaliana] (TAIR:AT3G51570.1); similar to disease resistance protein (TIR-NBS-LRR class), putative [Arabidopsis thaliana] (TAIR:AT4G36150.1); similar to disease resistance protein (TIR-NBS-LRR class), putative [Arabidopsis thaliana] (TAIR:AT5G45200.1); similar …
	17	AT5G45230.1	91.2725	110.622	38.6102	49.3626	0.432292	0.0274313	0.537839	0.0264859	1.23321	0.166717		disease resistance protein (TIR-NBS-LRR class), putative; similar to CSA1 (CONSTITUTIVE SHADE-AVOIDANCE1), ATP binding / protein binding / transmembrane receptor [Arabidopsis thaliana] (TAIR:AT5G17880.1); similar to disease resistance protein (TIR-NBS-LRR class), putative [Arabidopsis thaliana] (TAIR:AT4G36150.1); similar to disease resistance protein (TIR-NBS-LRR class), putative [Arabidopsis th…
	18	AT5G45200.1	375.518	401.661	362.604	280.017	0.946987	0.419263	0.745714	0.0114365	1.05116	0.400981		disease resistance protein (TIR-NBS-LRR class), putative; similar to disease resistance protein (TIR-NBS-LRR class), putative [Arabidopsis thaliana] (TAIR:AT4G36150.1); similar to disease resistance protein (TIR-NBS-LRR class), putative [Arabidopsis thaliana] (TAIR:AT2G17060.1); similar to RPS4 (RESISTANT TO P. SYRINGAE 4) [Arabidopsis thaliana] (TAIR:AT5G45250.1); similar to unnamed protein prod…
	19	AT4G36150.1	2662	2548.51	1885.84	2195.57	0.714811	0.102264	0.833886	0.139005	0.967631	0.404966		disease resistance protein (TIR-NBS-LRR class), putative; similar to disease resistance protein (TIR-NBS-LRR class), putative [Arabidopsis thaliana] (TAIR:AT2G17060.1); similar to RPS4 (RESISTANT TO P. SYRINGAE 4) [Arabidopsis thaliana] (TAIR:AT5G45250.1); similar to disease resistance protein (TIR-NBS-LRR class), putative [Arabidopsis thaliana] (TAIR:AT5G45200.1); similar to hypothetical protein…
	20	AT5G44870.1	3525.02	3532.86	2782.62	2797.61	0.796753	0.0639092	0.797724	0.0689367	1.01138	0.492198		disease resistance protein (TIR-NBS-LRR class), putative; similar to disease resistance protein (TIR-NBS-LRR class), putative [Arabidopsis thaliana] (TAIR:AT3G51570.1); similar to CSA1 (CONSTITUTIVE SHADE-AVOIDANCE1), ATP binding / protein binding / transmembrane receptor [Arabidopsis thaliana] (TAIR:AT5G17880.1); similar to disease resistance protein (TIR-NBS-LRR class), putative [Arabidopsis th…
	21	AT5G17880.1	1591.03	2396.77	40.0919	47.4323	0.0341197	0.067091	0.0401761	0.0356813	2.03003	0.167655	(CSA1) constitutive shade-avoidance1	Encodes a TIR-NBS-LRR protein CSA1 that functions in photomorphogenic development. csa1 mutants display a constitutive shade-avoidance (CSA) phenotype (long stem) under high red:far-red rations (i.e. in the absence of a shade signal). csa1 mutation can be complemented by RPS4, a TIR-NBS-LRR protein that confers resistance against bacterium Pseudomonas syringae.
	22	AT5G45060.1	8526.75	6760.94	5513.05	6036.89	0.644852	0.00606036	0.707701	0.000251495	0.782856	0.173418		disease resistance protein (TIR-NBS-LRR class), putative; similar to disease resistance protein (TIR-NBS-LRR class), putative [Arabidopsis thaliana] (TAIR:AT3G51570.1); similar to CSA1 (CONSTITUTIVE SHADE-AVOIDANCE1), ATP binding / protein binding / transmembrane receptor [Arabidopsis thaliana] (TAIR:AT5G17880.1); similar to RPS4 (RESISTANT TO P. SYRINGAE 4) [Arabidopsis thaliana] (TAIR:AT5G45250…
	23	AT5G45250.1	1893.63	1627.35	696.268	1104.17	0.366412	0.00169646	0.582673	0.000251487	0.838244	0.299304	(RPS4) RESISTANT TO P. SYRINGAE 4	RPS4 belongs to the Toll/interleukin-1 receptor (TIR)-nucleotide binding site (NBS)-Leu-rich repeat (LRR) class of disease resistance (R ) genes. Confers specific resistance to Pseudomonas syringae pv. tomato carrying the avirulence gene AvrRPS4. Produces alternative transcripts with truncated open reading frames.
	24	AT4G19530.1	2767.99	2627.26	1260.19	1364.52	0.457672	0.0111869	0.492354	0.00381575	0.948452	0.387856		Encodes a TIR-NB-LRR resistance protein. Transient expression in tobacco induces cell death.
	25	AT3G51570.1	181.81	238.871	233.768	158.945	1.32524	0.23899	0.90616	0.292075	1.36122	0.144543		disease resistance protein (TIR-NBS-LRR class), putative; similar to CSA1 (CONSTITUTIVE SHADE-AVOIDANCE1), ATP binding / protein binding / transmembrane receptor [Arabidopsis thaliana] (TAIR:AT5G17880.1); similar to RPS4 (RESISTANT TO P. SYRINGAE 4) [Arabidopsis thaliana] (TAIR:AT5G45250.1); similar to disease resistance protein (TIR-NBS-LRR class), putative [Arabidopsis thaliana] (TAIR:AT5G45060…
TNL-C	26	AT1G27170.1	358.373	372.601	278.729	300.653	0.778045	0.114627	0.838931	0.108275	1.04454	0.376629		ATP binding / protein binding / transmembrane receptor; similar to disease resistance protein (TIR-NBS-LRR class), putative [Arabidopsis thaliana] (TAIR:AT1G27180.1); similar to hypothetical protein [Vitis vinifera] (GB:CAN69078.1); similar to unnamed protein product [Vitis vinifera] (GB:CAO40986.1); similar to disease resistance protein [Arabidopsis lyrata] (GB:ABF74392.1); contains InterPro dom…
	27	AT1G27180.1	1912.72	2374.86	214.13	237.315	0.112068	0.00166433	0.123574	5.32562e-05	1.24419	0.0315837		disease resistance protein (TIR-NBS-LRR class), putative; similar to ATP binding / protein binding / transmembrane receptor [Arabidopsis thaliana] (TAIR:AT1G27170.1); similar to hypothetical protein [Vitis vinifera] (GB:CAN69078.1); similar to unnamed protein product [Vitis vinifera] (GB:CAO40986.1); similar to disease resistance protein [Arabidopsis lyrata] (GB:ABF74392.1); contains InterPro dom…
TNL-D	28	AT5G36930.1	2719.69	2563.77	37.7836	44.4979	0.0140539	0.00636794	0.0165611	0.0004763	0.949122	0.372067		disease resistance protein (TIR-NBS-LRR class), putative; similar to disease resistance protein (TIR-NBS-LRR class), putative [Arabidopsis thaliana] (TAIR:AT5G17680.1); similar to TIR-NBS type disease resistance protein [Populus trichocarpa] (GB:ABF81459.1); similar to TIR-NBS disease resistance-like protein [Populus trichocarpa] (GB:ABB82027.1); similar to TIR-NBS disease resistance-like protein…
	29	AT5G17680.1	187.05	179.88	262.169	289.507	1.41328	0.011545	1.5607	0.00235832	0.962094	0.412612		disease resistance protein (TIR-NBS-LRR class), putative; similar to disease resistance protein (TIR-NBS-LRR class), putative [Arabidopsis thaliana] (TAIR:AT5G11250.1); similar to disease resistance protein (TIR-NBS-LRR class), putative [Arabidopsis thaliana] (TAIR:AT2G14080.1); similar to disease resistance protein (TIR-NBS-LRR class), putative [Arabidopsis thaliana] (TAIR:AT5G18360.1); similar …
	30	AT1G17600.1	2566.23	2308.98	2147.87	2133.95	0.840992	0.0964426	0.824619	0.120122	0.90399	0.14643		disease resistance protein (TIR-NBS-LRR class), putative; similar to ATP binding / protein binding / transmembrane receptor [Arabidopsis thaliana] (TAIR:AT1G72840.1); similar to disease resistance protein (TIR-NBS-LRR class), putative [Arabidopsis thaliana] (TAIR:AT5G40100.1); similar to disease resistance protein (TIR-NBS-LRR class), putative [Arabidopsis thaliana] (TAIR:AT5G48770.1); similar to…
	31	AT5G40100.1	901.485	1256.85	822.574	819.09	0.920518	0.302655	0.918324	0.231097	1.32832	0.276241		disease resistance protein (TIR-NBS-LRR class), putative; similar to ATP binding / protein binding / transmembrane receptor [Arabidopsis thaliana] (TAIR:AT1G72840.1); similar to disease resistance protein (TIR-NBS-LRR class), putative [Arabidopsis thaliana] (TAIR:AT1G17600.1); similar to disease resistance protein (TIR-NBS-LRR class), putative [Arabidopsis thaliana] (TAIR:AT5G48770.1); similar to…
	32	AT1G72860.1	1486.58	1857.54	1590.69	1642.68	1.07012	0.000370342	1.1006	0.123662	1.25023	0.00280313		disease resistance protein (TIR-NBS-LRR class), putative; similar to disease resistance protein (TIR-NBS-LRR class), putative [Arabidopsis thaliana] (TAIR:AT1G17600.1); similar to unnamed protein product [Vitis vinifera] (GB:CAO16282.1); contains InterPro domain Disease resistance protein; (InterPro:IPR000767); contains InterPro domain Toll-Interleukin receptor; (InterPro:IPR000157); contains Int…
	33	AT1G72840.1	867.871	1006.22	994.275	1026.31	1.15467	0.060306	1.19334	0.0701388	1.16998	0.122231		ATP binding / protein binding / transmembrane receptor; similar to disease resistance protein (TIR-NBS-LRR class), putative [Arabidopsis thaliana] (TAIR:AT4G09430.1); similar to disease resistance protein (TIR-NBS-LRR class), putative [Arabidopsis thaliana] (TAIR:AT1G17600.1); similar to disease resistance protein (TIR-NBS-LRR class), putative [Arabidopsis thaliana] (TAIR:AT5G48770.1); similar to…
	34	AT4G09430.1	1055.68	1091.27	1140.66	960.063	1.10112	0.331815	0.926974	0.281968	1.04522	0.437946		disease resistance protein (TIR-NBS-LRR class), putative; similar to ATP binding / protein binding / transmembrane receptor [Arabidopsis thaliana] (TAIR:AT1G72840.1); similar to disease resistance protein (TIR-NBS-LRR class), putative [Arabidopsis thaliana] (TAIR:AT1G17600.1); similar to disease resistance protein (TIR-NBS-LRR class), putative [Arabidopsis thaliana] (TAIR:AT5G48770.1); similar to…
	35	AT4G09360.1	354.763	454.213	981.556	596.739	2.7795	0.00138834	1.67035	0.023287	1.26479	0.23402		disease resistance protein (NBS-LRR class), putative; similar to disease resistance protein (TIR-NBS-LRR class), putative [Arabidopsis thaliana] (TAIR:AT5G48770.1); similar to TIR-NBS-LRR type disease resistance protein [Populus trichocarpa] (GB:ABF81419.1); contains InterPro domain Disease resistance protein; (InterPro:IPR000767); contains InterPro domain AAA+ ATPase, core; (InterPro:IPR003593);…
	36	AT5G48770.1	148.988	159.208	40.7754	40.9473	0.276033	0.00834201	0.277064	0.000894534	0.972227	0.453535		disease resistance protein (TIR-NBS-LRR class), putative; similar to ATP binding / protein binding / transmembrane receptor [Arabidopsis thaliana] (TAIR:AT1G72840.1); similar to disease resistance protein (TIR-NBS-LRR class), putative [Arabidopsis thaliana] (TAIR:AT5G40100.1); similar to disease resistance protein (TIR-NBS-LRR class), putative [Arabidopsis thaliana] (TAIR:AT1G17600.1); similar to…
TN	37	AT1G72870.1	95.9316	85.4704	120.576	149.082	1.31799	0.258921	1.63823	0.0420606	0.938025	0.349104		disease resistance protein (TIR-NBS class), putative; similar to disease resistance protein (TIR-NBS class), putative [Arabidopsis thaliana] (TAIR:AT1G72850.1); similar to unnamed protein product [Vitis vinifera] (GB:CAO49902.1); contains InterPro domain Disease resistance protein; (InterPro:IPR000767); contains InterPro domain Toll-Interleukin receptor; (InterPro:IPR000157); contains InterPro do…
	38	AT5G48780.1	1339.54	1774.75	36.6307	42.1314	0.0274086	0.00354657	0.0315478	0.000143371	1.31214	0.192786		disease resistance protein (TIR-NBS class), putative; similar to disease resistance protein (TIR-NBS-LRR class), putative [Arabidopsis thaliana] (TAIR:AT5G17680.1); similar to unnamed protein product [Vitis vinifera] (GB:CAO16318.1); contains InterPro domain Disease resistance protein; (InterPro:IPR000767); contains InterPro domain Toll-Interleukin receptor; (InterPro:IPR000157); contains InterPr…
	39	AT1G17610.1	649.523	564.488	446.346	589.327	0.681465	0.0706513	0.901303	0.218425	0.856568	0.282916		disease resistance protein-related; similar to ATP binding / nucleoside-triphosphatase/ nucleotide binding / transmembrane receptor [Arabidopsis thaliana] (TAIR:AT5G40090.1); similar to unnamed protein product [Vitis vinifera] (GB:CAO16318.1); contains InterPro domain Disease resistance protein; (InterPro:IPR000767); contains InterPro domain Toll-Interleukin receptor; (InterPro:IPR000157); contai…
	40	AT5G40090.1	81.1648	79.3547	91.991	86.8878	1.11265	0.161829	1.05378	0.34023	0.955456	0.468764		ATP binding / nucleoside-triphosphatase/ nucleotide binding / transmembrane receptor; similar to disease resistance protein-related [Arabidopsis thaliana] (TAIR:AT1G17610.1); similar to unnamed protein product [Vitis vinifera] (GB:CAO16318.1); contains InterPro domain Disease resistance protein; (InterPro:IPR000767); contains InterPro domain Toll-Interleukin receptor; (InterPro:IPR000157); contai…
	41	AT1G72850.1	773.06	842.248	798.138	798.745	1.036	0.362479	1.04287	0.401217	1.09439	0.325863		disease resistance protein (TIR-NBS class), putative; similar to disease resistance protein (TIR-NBS class), putative [Arabidopsis thaliana] (TAIR:AT4G09420.1); similar to unnamed protein product [Vitis vinifera] (GB:CAO65792.1); contains InterPro domain Disease resistance protein; (InterPro:IPR000767); contains InterPro domain Toll-Interleukin receptor; (InterPro:IPR000157); contains InterPro do…
	42	AT4G09420.1	1655.74	1259.08	1527.75	1339.75	0.921852	0.0496595	0.80845	0.000663191	0.760182	0.0250487		disease resistance protein (TIR-NBS class), putative; similar to disease resistance protein (TIR-NBS class), putative [Arabidopsis thaliana] (TAIR:AT1G72850.1); similar to unnamed protein product [Vitis vinifera] (GB:CAO64662.1); contains InterPro domain Disease resistance protein; (InterPro:IPR000767); contains InterPro domain Toll-Interleukin receptor; (InterPro:IPR000157); contains InterPro do…
(TNL-A)	43	AT4G36140.1	5053.14	5728.06	45.3292	51.4912	0.00892569	0.000687786	0.00979961	5.45258e-06	1.13065	0.196553		disease resistance protein (TIR-NBS-LRR class), putative; similar to RRS1 (RESISTANT TO RALSTONIA SOLANACEARUM 1), transcription factor [Arabidopsis thaliana] (TAIR:AT5G45260.1); similar to TTR1 (WRKY domain family protein 16), transcription factor [Arabidopsis thaliana] (TAIR:AT5G45050.2); similar to TTR1 (WRKY domain family protein 16), transcription factor [Arabidopsis thaliana] (TAIR:AT5G4505…
TN	44	AT1G72890.1	1049.88	791.536	257.627	275.818	0.244028	0.00287564	0.261038	3.80239e-05	0.754102	0.0124792		disease resistance protein (TIR-NBS class), putative; similar to disease resistance protein (TIR-NBS class), putative [Arabidopsis thaliana] (TAIR:AT1G72950.1); similar to unnamed protein product [Vitis vinifera] (GB:CAO16318.1); contains InterPro domain Disease resistance protein; (InterPro:IPR000767); contains InterPro domain Toll-Interleukin receptor; (InterPro:IPR000157); contains InterPro do…
	45	AT1G17615.1	332.147	321.642	319.24	294.981	0.946103	0.397782	0.884242	0.101337	0.967792	0.342373		disease resistance protein (TIR-NBS class), putative; similar to disease resistance protein (TIR-NBS class), putative [Arabidopsis thaliana] (TAIR:AT1G72950.1); similar to hypothetical protein [Vitis vinifera] (GB:CAN82909.1); contains InterPro domain Disease resistance protein; (InterPro:IPR000767); contains InterPro domain Toll-Interleukin receptor; (InterPro:IPR000157)
	46	AT1G72910.1	2718.58	1882.71	3363	2904.32	1.21933	0.103824	1.03777	0.368936	0.68603	0.0828436		disease resistance protein (TIR-NBS class), putative; similar to disease resistance protein (TIR-NBS class), putative [Arabidopsis thaliana] (TAIR:AT1G72900.1); similar to unnamed protein product [Vitis vinifera] (GB:CAO64653.1); similar to hypothetical protein [Vitis vinifera] (GB:CAN64759.1); contains InterPro domain Disease resistance protein; (InterPro:IPR000767); contains InterPro domain Tol…
	47	AT1G72900.1	411.128	366.417	110.063	113.347	0.25772	0.0196378	0.277519	0.00258468	0.903259	0.249921		disease resistance protein (TIR-NBS class), putative; similar to disease resistance protein (TIR-NBS class), putative [Arabidopsis thaliana] (TAIR:AT1G72940.1); similar to hypothetical protein [Vitis vinifera] (GB:CAN61853.1); similar to nematode resistance-like protein [Solanum tuberosum] (GB:AAP44393.1); similar to unnamed protein product [Vitis vinifera] (GB:CAO49904.1); contains InterPro doma…
	48	AT1G72940.1	2872.34	2838.96	5887.29	4669.64	2.05947	0.00268436	1.61757	0.0108896	0.993122	0.442046		disease resistance protein (TIR-NBS class), putative; similar to disease resistance protein (TIR-NBS class), putative [Arabidopsis thaliana] (TAIR:AT1G72950.1); similar to unnamed protein product [Vitis vinifera] (GB:CAO16318.1); contains InterPro domain Disease resistance protein; (InterPro:IPR000767); contains InterPro domain Toll-Interleukin receptor; (InterPro:IPR000157)
	49	AT1G72950.1	69.6698	73.6929	94.7657	140.473	1.34666	0.0695617	1.99403	0.0106727	1.04346	0.413331		disease resistance protein (TIR-NBS class), putative; similar to disease resistance protein (TIR-NBS class), putative [Arabidopsis thaliana] (TAIR:AT1G72940.1); similar to unnamed protein product [Vitis vinifera] (GB:CAO16318.1); contains InterPro domain Disease resistance protein; (InterPro:IPR000767); contains InterPro domain Toll-Interleukin receptor; (InterPro:IPR000157)
	50	AT4G16990.1	20115.6	20971.2	16499.5	18213.6	0.823949	0.0852202	0.907963	0.153486	1.04747	0.304725	(RLM3) RESISTANCE TO LEPTOSPHAERIA MACULANS 3	disease resistance protein (TIR-NBS class), putative; similar to SNC1 (SUPPRESSOR OF NPR1-1, CONSTITUTIVE 1) [Arabidopsis thaliana] (TAIR:AT4G16890.1); similar to unnamed protein product [Vitis vinifera] (GB:CAO16295.1); contains InterPro domain Disease resistance protein; (InterPro:IPR000767); contains InterPro domain Toll-Interleukin receptor; (InterPro:IPR000157); contains InterPro domain NB-A…
(TNL-A)	51	AT4G19500.1	9561.04	7856.15	67.791	78.5733	0.00708556	0.000740732	0.00819984	6.35803e-06	0.804886	0.240819	RPP2A	disease resistance protein (TIR-NBS-LRR class), putative; similar to SNC1 (SUPPRESSOR OF NPR1-1, CONSTITUTIVE 1) [Arabidopsis thaliana] (TAIR:AT4G16890.1); similar to unnamed protein product [Vitis vinifera] (GB:CAO16318.1); contains InterPro domain Disease resistance protein; (InterPro:IPR000767); contains InterPro domain Toll-Interleukin receptor; (InterPro:IPR000157); contains InterPro domain …
TNL-E	52	AT5G51630.1	1133.19	1210.98	35.9274	36.8463	0.0319441	0.00435282	0.032739	0.000232484	1.04497	0.419928		disease resistance protein (TIR-NBS-LRR class), putative; similar to SNC1 (SUPPRESSOR OF NPR1-1, CONSTITUTIVE 1) [Arabidopsis thaliana] (TAIR:AT4G16890.1); similar to disease resistance protein (TIR-NBS-LRR class), putative [Arabidopsis thaliana] (TAIR:AT4G16940.1); similar to RPP5 (RECOGNITION OF PERONOSPORA PARASITICA 5) [Arabidopsis thaliana] (TAIR:AT4G16950.2); similar to nematode resistance-…
	53	AT4G16940.1	113.885	121.678	46.7212	54.614	0.405449	0.00596982	0.471106	0.00076309	1.05897	0.360042		disease resistance protein (TIR-NBS-LRR class), putative; similar to SNC1 (SUPPRESSOR OF NPR1-1, CONSTITUTIVE 1) [Arabidopsis thaliana] (TAIR:AT4G16890.1); similar to RPP4 (RECOGNITION OF PERONOSPORA PARASITICA 4) [Arabidopsis thaliana] (TAIR:AT4G16860.1); similar to disease resistance protein (TIR-NBS-LRR class), putative [Arabidopsis thaliana] (TAIR:AT4G16960.1); similar to unnamed protein prod…
	54	AT4G16960.1	225.813	240.499	49.3861	72.3827	0.218018	0.00139015	0.313643	0.00021679	1.06658	0.113481		disease resistance protein (TIR-NBS-LRR class), putative; similar to SNC1 (SUPPRESSOR OF NPR1-1, CONSTITUTIVE 1) [Arabidopsis thaliana] (TAIR:AT4G16890.1); similar to disease resistance protein (TIR-NBS-LRR class), putative [Arabidopsis thaliana] (TAIR:AT4G16940.1); similar to RPP4 (RECOGNITION OF PERONOSPORA PARASITICA 4) [Arabidopsis thaliana] (TAIR:AT4G16860.1); similar to unnamed protein prod…
	55	AT4G16920.1	1795.43	1451.33	514.777	549.123	0.274692	0.0131044	0.30906	0.00135241	0.814594	0.113278		disease resistance protein (TIR-NBS-LRR class), putative; similar to RPP5 (RECOGNITION OF PERONOSPORA PARASITICA 5) [Arabidopsis thaliana] (TAIR:AT4G16950.1); similar to RPP4 (RECOGNITION OF PERONOSPORA PARASITICA 4) [Arabidopsis thaliana] (TAIR:AT4G16860.1); similar to RPP5 (RECOGNITION OF PERONOSPORA PARASITICA 5) [Arabidopsis thaliana] (TAIR:AT4G16950.2); similar to unnamed protein product [Vi…
	56	AT4G16860.1	1923.55	1998.26	443.287	483.965	0.228098	0.00185104	0.251699	0.000305314	1.04412	0.330217	(RPP4) recognition of peronospora parasitica 4	Confers resistance to Peronospora parasitica. RPP4 is coordinately regulated by transcriptional activation and RNA silencing.
	57	AT4G16900.1	1189.75	930.026	1629.02	1928.17	1.33353	0.0961925	1.60851	0.0133433	0.766957	0.196123		ATP binding / protein binding / transmembrane receptor; similar to SNC1 (SUPPRESSOR OF NPR1-1, CONSTITUTIVE 1) [Arabidopsis thaliana] (TAIR:AT4G16890.1); similar to disease resistance protein (TIR-NBS-LRR class), putative [Arabidopsis thaliana] (TAIR:AT4G16940.1); similar to disease resistance protein (TIR-NBS-LRR class), putative [Arabidopsis thaliana] (TAIR:AT4G16960.1); similar to unnamed prot…
	58	AT4G16950.1	14916.5	14990.3	11652.9	11277.3	0.785585	0.0738598	0.760067	0.0257491	1.00869	0.484673	(RPP5) RECOGNITION OF PERONOSPORA PARASITICA 5	Contains a putative nucleotide binding site and leucine-rich repeats. Similar to the plant resistance genes N and L6, and to the toll and interleukin-1 receptors. Confers resistance to Peronospora parasitica.
	59	AT4G16890.1	896.981	957.573	120.125	134.293	0.122782	0.00663515	0.148777	0.00103694	1.03569	0.43372	(SNC1) SUPPRESSOR OF NPR1-1, CONSTITUTIVE 1	Encodes a Toll Interleukin1 receptor-nucleotide binding-Leu- rich repeat-type resistance gene (TIR-NB-LRR-type) involved in the salicylic acid-dependent defense response pathway. Mutant plants constitutively express pathogenesis-related (PR) genes and are pathogen resistant. Resistance signaling in snc1 requires EDS1, MOS3 and PAD4.
TNL-F	60	AT5G22690.1	3407.71	3215.16	2917.83	1733.69	0.857218	0.0768925	0.506499	0.000663793	0.944226	0.234263		disease resistance protein (TIR-NBS-LRR class), putative; similar to disease resistance protein (TIR-NBS-LRR class), putative [Arabidopsis thaliana] (TAIR:AT5G46450.1); similar to disease resistance protein (TIR-NBS-LRR class), putative [Arabidopsis thaliana] (TAIR:AT4G08450.1); similar to disease resistance protein (TIR-NBS-LRR class), putative [Arabidopsis thaliana] (TAIR:AT5G46470.1); similar …
	61	AT4G08450.1	53.9518	50.7341	43.1256	44.5868	0.801125	0.0348496	0.825828	0.0313789	0.940468	0.267195		disease resistance protein (TIR-NBS-LRR class), putative; similar to disease resistance protein (TIR-NBS-LRR class), putative [Arabidopsis thaliana] (TAIR:AT5G46450.1); similar to disease resistance protein (TIR-NBS-LRR class), putative [Arabidopsis thaliana] (TAIR:AT5G46260.1); similar to disease resistance protein (TIR-NBS-LRR class), putative [Arabidopsis thaliana] (TAIR:AT5G46470.1); similar …
	62	AT5G40060.1	3199.69	3498.13	2961.65	3232.8	0.917835	0.227985	0.99537	0.470033	1.08145	0.337324		pseudogene of disease resistance protein (TIR-NBS-LRR class)
	63	AT5G46450.1	6574.45	5415.08	4788.87	4502.22	0.728263	0.0627929	0.686586	0.0063593	0.819962	0.160635		disease resistance protein (TIR-NBS-LRR class), putative; similar to disease resistance protein (TIR-NBS-LRR class), putative [Arabidopsis thaliana] (TAIR:AT4G08450.1); similar to disease resistance protein (TIR-NBS-LRR class), putative [Arabidopsis thaliana] (TAIR:AT5G46470.1); similar to ATP binding / nucleoside-triphosphatase/ nucleotide binding / protein binding / transmembrane receptor [Arab…
	64	AT5G46470.1	3493.69	3301.99	3952.29	3683.74	1.12551	0.17874	1.05227	0.258026	0.945229	0.245885		disease resistance protein (TIR-NBS-LRR class), putative; similar to disease resistance protein (TIR-NBS-LRR class), putative [Arabidopsis thaliana] (TAIR:AT5G46450.1); similar to disease resistance protein (TIR-NBS-LRR class), putative [Arabidopsis thaliana] (TAIR:AT4G08450.1); similar to ATP binding / nucleoside-triphosphatase/ nucleotide binding / protein binding / transmembrane receptor [Arab…
	65	AT5G46510.1	7599.42	8381.36	43.1167	43.3722	0.00567873	0.00354008	0.00562916	0.000147546	1.1112	0.173073		disease resistance protein (TIR-NBS-LRR class), putative; similar to disease resistance protein (TIR-NBS-LRR class), putative [Arabidopsis thaliana] (TAIR:AT5G46260.1); similar to ATP binding / nucleoside-triphosphatase/ nucleotide binding / protein binding / transmembrane receptor [Arabidopsis thaliana] (TAIR:AT5G46270.1); similar to ATP binding / nucleoside-triphosphatase/ nucleotide binding / …
	66	AT5G46520.1	1256.67	1318.49	2435.33	3041.43	1.92346	0.0398209	2.42012	0.00114162	1.05521	0.298479		ATP binding / nucleoside-triphosphatase/ nucleotide binding / protein binding / transmembrane receptor; similar to disease resistance protein (TIR-NBS-LRR class), putative [Arabidopsis thaliana] (TAIR:AT5G46260.1); similar to ATP binding / nucleoside-triphosphatase/ nucleotide binding / protein binding / transmembrane receptor [Arabidopsis thaliana] (TAIR:AT5G46270.1); similar to disease resistan…
	67	AT1G31540.1	4225.26	4429.57	5223.88	5664.13	1.23949	0.00245646	1.34403	0.00728939	1.03626	0.419291	(RAC1 homologue)	disease resistance protein (TIR-NBS-LRR class), putative; similar to disease resistance protein (TIR-NBS-LRR class), putative [Arabidopsis thaliana] (TAIR:AT5G46260.1); similar to ATP binding / nucleoside-triphosphatase/ nucleotide binding / protein binding / transmembrane receptor [Arabidopsis thaliana] (TAIR:AT5G46270.1); similar to disease resistance protein (TIR-NBS class), putative [Arabidop…
	68	AT5G46490.2	590.959	548.929	80.8706	60.3194	0.137615	0.00513028	0.102823	0.000364425	0.923637	0.372052		disease resistance protein (TIR-NBS class), putative; similar to disease resistance protein (TIR-NBS-LRR class), putative [Arabidopsis thaliana] (TAIR:AT1G31540.1); similar to disease resistance protein (TIR-NBS-LRR class), putative [Arabidopsis thaliana] (TAIR:AT5G46260.1); similar to disease resistance protein (TIR-NBS-LRR class), putative [Arabidopsis thaliana] (TAIR:AT1G31540.2); similar to h…
	69	AT5G46260.1	659.741	579.015	810.595	1041.66	1.26559	0.123398	1.64783	0.0370142	0.914587	0.318556		disease resistance protein (TIR-NBS-LRR class), putative; similar to ATP binding / nucleoside-triphosphatase/ nucleotide binding / protein binding / transmembrane receptor [Arabidopsis thaliana] (TAIR:AT5G46270.1); similar to ATP binding / nucleoside-triphosphatase/ nucleotide binding / protein binding / transmembrane receptor [Arabidopsis thaliana] (TAIR:AT5G46520.1); similar to disease resistan…
	70	AT5G46270.1	5503.56	5779.74	4381.1	4421.53	0.796559	0.00889024	0.799099	0.0321199	1.04243	0.392047		ATP binding / nucleoside-triphosphatase/ nucleotide binding / protein binding / transmembrane receptor; similar to disease resistance protein (TIR-NBS-LRR class), putative [Arabidopsis thaliana] (TAIR:AT5G46260.1); similar to ATP binding / nucleoside-triphosphatase/ nucleotide binding / protein binding / transmembrane receptor [Arabidopsis thaliana] (TAIR:AT5G46520.1); similar to disease resistan…
TNL-G1	71	AT5G18350.1	239.158	350.687	239.524	176.032	0.99908	0.493454	0.742714	0.0442488	1.4686	0.111084		disease resistance protein (TIR-NBS-LRR class), putative; similar to disease resistance protein (TIR-NBS-LRR class), putative [Arabidopsis thaliana] (TAIR:AT5G44510.1); similar to disease resistance protein (TIR-NBS-LRR class), putative [Arabidopsis thaliana] (TAIR:AT5G18370.1); similar to disease resistance protein (TIR-NBS-LRR class), putative [Arabidopsis thaliana] (TAIR:AT2G14080.1); similar …
	72	AT5G18370.1	315.919	273.158	453.539	576.397	1.44716	0.063421	1.83521	0.0115382	0.838604	0.35079		disease resistance protein (TIR-NBS-LRR class), putative; similar to disease resistance protein (TIR-NBS-LRR class), putative [Arabidopsis thaliana] (TAIR:AT5G44510.1); similar to disease resistance protein (TIR-NBS-LRR class), putative [Arabidopsis thaliana] (TAIR:AT5G11250.1); similar to disease resistance protein (TIR-NBS-LRR class), putative [Arabidopsis thaliana] (TAIR:AT5G18350.1); similar …
TN	73	AT3G04210.1	5465.44	4939.59	1564.88	1949.41	0.278134	0.00208257	0.348314	0.00014782	0.853874	0.400079		disease resistance protein (TIR-NBS class), putative; similar to disease resistance protein (TIR-NBS-LRR class), putative [Arabidopsis thaliana] (TAIR:AT3G04220.1); similar to disease resistance-like protein [Brassica rapa] (GB:AAV74409.1); contains InterPro domain Disease resistance protein; (InterPro:IPR000767); contains InterPro domain Toll-Interleukin receptor; (InterPro:IPR000157); contains …
TNL-G2	74	AT3G44670.1	6003.66	4765.1	309.409	278.096	0.0507306	0.00147573	0.0463297	2.42085e-05	0.795373	0.0207348	RPP1	ATP binding / nucleoside-triphosphatase/ nucleotide binding / protein binding / transmembrane receptor; similar to RPP1 (RECOGNITION OF PERONOSPORA PARASITICA 1) [Arabidopsis thaliana] (TAIR:AT3G44480.1); similar to disease resistance protein RPP1-WsB-like (TIR-NBS-LRR class), putative [Arabidopsis thaliana] (TAIR:AT3G44630.2); similar to disease resistance protein RPP1-WsB-like (TIR-NBS-LRR clas…
	75	AT3G44480.1	4271.45	4055.71	7349.59	6558.93	1.72649	0.00320269	1.52195	0.0199297	0.945025	0.377375	(RPP1) recognition of peronospora parasitica 1	Encodes a TIR-NB-LRR R-protein RPP1 that confers resistance to Peronospora parasitica (downy mildew).
	76	AT3G44630.3	1970.31	2212.98	804.872	788.902	0.406437	0.0306364	0.390944	0.00683173	1.11627	0.342399		disease resistance protein RPP1-WsB-like (TIR-NBS-LRR class), putative; similar to RPP1 (RECOGNITION OF PERONOSPORA PARASITICA 1) [Arabidopsis thaliana] (TAIR:AT3G44480.1); similar to ATP binding / nucleoside-triphosphatase/ nucleotide binding / protein binding / transmembrane receptor [Arabidopsis thaliana] (TAIR:AT3G44670.1); similar to ATP binding / nucleoside-triphosphatase/ nucleotide bindin…
	77	AT3G44400.1	959.513	693.92	2196.17	2492.06	2.26935	0.0233198	2.59395	0.00201367	0.697349	0.197106		disease resistance protein (TIR-NBS-LRR class), putative; similar to RPP1 (RECOGNITION OF PERONOSPORA PARASITICA 1) [Arabidopsis thaliana] (TAIR:AT3G44480.1); similar to disease resistance protein RPP1-WsB-like (TIR-NBS-LRR class), putative [Arabidopsis thaliana] (TAIR:AT3G44630.2); similar to disease resistance protein RPP1-WsB-like (TIR-NBS-LRR class), putative [Arabidopsis thaliana] (TAIR:AT3G…
TNL-G3	78	AT3G25510.1	64.1345	55.0468	73.3666	63.8952	1.12642	0.226635	0.994224	0.481469	0.853395	0.193713		disease resistance protein (TIR-NBS-LRR class), putative; similar to disease resistance protein (TIR-NBS-LRR class), putative [Arabidopsis thaliana] (TAIR:AT5G11250.1); similar to disease resistance protein (TIR-NBS-LRR class), putative [Arabidopsis thaliana] (TAIR:AT5G38340.1); similar to disease resistance protein (TIR-NBS-LRR class), putative [Arabidopsis thaliana] (TAIR:AT1G65850.1); similar …
	79	AT1G69550.1	1894.29	1996.77	1238.93	1476.22	0.655646	0.0241221	0.775874	0.0403641	1.02365	0.43671		disease resistance protein (TIR-NBS class), putative; similar to disease resistance protein (TIR-NBS-LRR class), putative [Arabidopsis thaliana] (TAIR:AT5G11250.1); similar to disease resistance protein (TIR-NBS-LRR class), putative [Arabidopsis thaliana] (TAIR:AT1G65850.1); similar to disease resistance protein (TIR-NBS-LRR class), putative [Arabidopsis thaliana] (TAIR:AT3G04220.1); similar to u…
	80	AT1G57630.1	537.082	670.226	595.521	444.085	1.10932	0.219454	0.829266	0.0198889	1.24619	0.122587		disease resistance protein (TIR class), putative; similar to disease resistance protein (TIR-NBS-LRR class), putative [Arabidopsis thaliana] (TAIR:AT3G25510.1); similar to disease resistance-like protein 9 [Brassica rapa] (GB:AAV88086.1); contains InterPro domain Toll-Interleukin receptor; (InterPro:IPR000157)
	81	AT5G44510.1	520.013	417.918	334.298	607.75	0.575332	0.134056	1.16539	0.0966621	0.790628	0.20829	(TAO1) TARGET OF AVRB OPERATION1	Encodes TAO1 (Target of AvrB Operation), a TIR-NB-LRR protein that contributes to disease resistance induced by the Pseudomonas syringae effector AvrB.
	82	AT2G14080.1	4294.81	4260.27	560.602	628.27	0.130257	0.00167365	0.143672	5.98566e-05	0.987025	0.480053	RPP28	disease resistance protein (TIR-NBS-LRR class), putative; similar to disease resistance protein (TIR-NBS-LRR class), putative [Arabidopsis thaliana] (TAIR:AT5G11250.1); similar to RPP1 (RECOGNITION OF PERONOSPORA PARASITICA 1) [Arabidopsis thaliana] (TAIR:AT3G44480.1); similar to disease resistance protein (TIR-NBS-LRR class), putative [Arabidopsis thaliana] (TAIR:AT3G25510.1); similar to unnamed…
	83	AT3G04220.1	74.6547	57.6829	87.7255	85.0672	1.16013	0.234331	1.14179	0.0395144	0.772925	0.032443		disease resistance protein (TIR-NBS-LRR class), putative; similar to disease resistance protein (TIR-NBS-LRR class), putative [Arabidopsis thaliana] (TAIR:AT5G44510.1); similar to disease resistance protein (TIR-NBS-LRR class), putative [Arabidopsis thaliana] (TAIR:AT5G11250.1); similar to disease resistance protein (TIR-NBS-LRR class), putative [Arabidopsis thaliana] (TAIR:AT2G14080.1); similar …
	84	AT5G11250.1	2240.18	2171.42	1099.87	1092.24	0.487026	0.00302603	0.485887	8.09204e-05	0.964296	0.407802		disease resistance protein (TIR-NBS-LRR class), putative; similar to disease resistance protein (TIR-NBS-LRR class), putative [Arabidopsis thaliana] (TAIR:AT5G44510.1); similar to disease resistance protein (TIR-NBS-LRR class), putative [Arabidopsis thaliana] (TAIR:AT3G25510.1); similar to disease resistance protein (TIR-NBS-LRR class), putative [Arabidopsis thaliana] (TAIR:AT2G14080.1); similar …
	85	AT1G65850.1	85.6979	69.3281	64.3885	73.6431	0.754174	0.0264879	0.862444	0.0498946	0.812183	0.0437961		disease resistance protein (TIR-NBS-LRR class), putative; similar to disease resistance protein (TIR-NBS-LRR class), putative [Arabidopsis thaliana] (TAIR:AT5G38340.1); similar to disease resistance protein (NBS-LRR class), putative [Arabidopsis thaliana] (TAIR:AT5G38350.1); similar to disease resistance protein (TIR-NBS-LRR class), putative [Arabidopsis thaliana] (TAIR:AT3G25510.1); similar to u…
	86	AT3G25510.1	64.1345	55.0468	73.3666	63.8952	1.12642	0.226635	0.994224	0.481469	0.853395	0.193713		disease resistance protein (TIR-NBS-LRR class), putative; similar to disease resistance protein (TIR-NBS-LRR class), putative [Arabidopsis thaliana] (TAIR:AT5G11250.1); similar to disease resistance protein (TIR-NBS-LRR class), putative [Arabidopsis thaliana] (TAIR:AT5G38340.1); similar to disease resistance protein (TIR-NBS-LRR class), putative [Arabidopsis thaliana] (TAIR:AT1G65850.1); similar …
	87	AT5G38340.1	860.091	918.439	681.603	714.177	0.79258	0.168658	0.836508	0.0858936	1.07292	0.32972		disease resistance protein (TIR-NBS-LRR class), putative; similar to disease resistance protein (NBS-LRR class), putative [Arabidopsis thaliana] (TAIR:AT5G38350.1); similar to RPP1 (RECOGNITION OF PERONOSPORA PARASITICA 1) [Arabidopsis thaliana] (TAIR:AT3G44480.1); similar to disease resistance protein (TIR-NBS-LRR class), putative [Arabidopsis thaliana] (TAIR:AT1G65850.1); similar to unnamed pro…
	88	AT5G38350.1	282.964	324.507	83.8621	83.1279	0.301767	0.0188307	0.297201	0.00376115	1.11388	0.373598		disease resistance protein (NBS-LRR class), putative; similar to disease resistance protein (TIR-NBS-LRR class), putative [Arabidopsis thaliana] (TAIR:AT5G38340.1); similar to disease resistance protein (TIR-NBS-LRR class), putative [Arabidopsis thaliana] (TAIR:AT1G65850.1); similar to disease resistance protein (TIR-NBS-LRR class), putative [Arabidopsis thaliana] (TAIR:AT3G25510.1); similar to L…
TNL-H	89	AT4G11170.1	64.2861	70.7978	45.9651	48.5859	0.713673	0.00368408	0.749578	0.0122076	1.09375	0.288704		disease resistance protein (TIR-NBS-LRR class), putative; Identical to Putative disease resistance protein At4g11170 [Arabidopsis Thaliana] (GB:O82500;GB:Q9T016); similar to disease resistance protein (TIR-NBS-LRR class), putative [Arabidopsis thaliana] (TAIR:AT1G65850.1); similar to disease resistance protein (TIR-NBS-LRR class), putative [Arabidopsis thaliana] (TAIR:AT5G49140.1); similar to dis…
	90	AT5G49140.1	82.5399	78.6746	104.44	87.9119	1.28064	0.0813504	1.06052	0.364137	0.963054	0.370724		disease resistance protein (TIR-NBS-LRR class), putative; similar to disease resistance protein (TIR-NBS-LRR class), putative [Arabidopsis thaliana] (TAIR:AT4G11170.1); similar to disease resistance protein (TIR-NBS-LRR class), putative [Arabidopsis thaliana] (TAIR:AT5G41750.2); similar to disease resistance protein (TIR-NBS-LRR class), putative [Arabidopsis thaliana] (TAIR:AT5G41550.1); similar …
	91	AT5G17970.1	182.557	248.141	185.212	165.492	0.990074	0.45391	0.881459	0.311033	1.30592	0.264138		disease resistance protein (TIR-NBS-LRR class), putative; similar to disease resistance protein (TIR-NBS-LRR class), putative [Arabidopsis thaliana] (TAIR:AT5G18370.1); similar to disease resistance protein (TIR-NBS-LRR class), putative [Arabidopsis thaliana] (TAIR:AT4G11170.1); similar to disease resistance protein (TIR-NBS-LRR class), putative [Arabidopsis thaliana] (TAIR:AT5G18360.1); similar …
	92	AT5G18360.1	98.0779	60.2483	92.4417	144.908	0.941353	0.123693	1.41328	0.0844195	0.596068	0.116479		disease resistance protein (TIR-NBS-LRR class), putative; similar to disease resistance protein (TIR-NBS-LRR class), putative [Arabidopsis thaliana] (TAIR:AT5G18370.1); similar to disease resistance protein (TIR-NBS-LRR class), putative [Arabidopsis thaliana] (TAIR:AT5G49140.1); similar to disease resistance protein (TIR-NBS-LRR class), putative [Arabidopsis thaliana] (TAIR:AT5G17970.1); similar …
	93	AT5G41540.1	151.966	202.798	41.9465	42.1234	0.276073	0.00564352	0.27804	0.00018499	1.33951	0.0109657		disease resistance protein (TIR-NBS-LRR class), putative; similar to disease resistance protein (TIR-NBS-LRR class), putative [Arabidopsis thaliana] (TAIR:AT5G41750.2); similar to disease resistance protein (TIR-NBS-LRR class), putative [Arabidopsis thaliana] (TAIR:AT5G41750.1); similar to disease resistance protein (TIR-NBS-LRR class), putative [Arabidopsis thaliana] (TAIR:AT5G41550.1); similar …
	94	AT5G40910.1	4057.74	3790.52	2239.01	2875.67	0.559132	0.0324905	0.717109	0.0350499	0.937489	0.367485		disease resistance protein (TIR-NBS-LRR class), putative; similar to disease resistance protein (TIR-NBS-LRR class), putative [Arabidopsis thaliana] (TAIR:AT5G41750.2); similar to disease resistance protein (TIR-NBS-LRR class), putative [Arabidopsis thaliana] (TAIR:AT5G41750.1); similar to disease resistance protein (TIR-NBS-LRR class), putative [Arabidopsis thaliana] (TAIR:AT5G41550.1); similar …
	95	AT5G40920.1	4793.85	4757.82	6242.68	6437.14	1.30282	0.0883833	1.35434	0.0115795	0.990221	0.484968		pseudogene, disease resistance protein (TIR-NBS-LRR class), putative, domain signature TIR-NBS-LRR exists, suggestive of a disease resistance protein.
	96	AT5G41550.1	129.836	106.614	385.403	412.067	3.0069	0.00750479	3.15887	0.00476462	0.825141	0.193992		disease resistance protein (TIR-NBS-LRR class), putative; similar to disease resistance protein (TIR-NBS-LRR class), putative [Arabidopsis thaliana] (TAIR:AT5G41750.2); similar to disease resistance protein (TIR-NBS-LRR class), putative [Arabidopsis thaliana] (TAIR:AT5G41540.1); similar to disease resistance protein (TIR-NBS-LRR class), putative [Arabidopsis thaliana] (TAIR:AT5G41750.1); similar …
	97	AT5G41740.1	4623.9	3339.92	189.044	155.888	0.043004	0.0211778	0.0353609	0.00462347	0.747507	0.16956		disease resistance protein (TIR-NBS-LRR class), putative; similar to disease resistance protein (TIR-NBS-LRR class), putative [Arabidopsis thaliana] (TAIR:AT5G41750.2); similar to disease resistance protein (TIR-NBS-LRR class), putative [Arabidopsis thaliana] (TAIR:AT5G41750.1); similar to disease resistance protein (TIR-NBS-LRR class), putative [Arabidopsis thaliana] (TAIR:AT5G41550.1); similar …
	98	AT5G41750.1	195.306	170.297	147.52	126.52	0.774357	0.190823	0.667841	0.0629385	0.894818	0.288894		disease resistance protein (TIR-NBS-LRR class), putative; similar to disease resistance protein (TIR-NBS-LRR class), putative [Arabidopsis thaliana] (TAIR:AT5G41740.1); similar to disease resistance protein (TIR-NBS-LRR class), putative [Arabidopsis thaliana] (TAIR:AT5G41540.1); similar to disease resistance protein (TIR-NBS-LRR class), putative [Arabidopsis thaliana] (TAIR:AT5G41550.1); similar …
TN	99	AT1G66090.1	3471.2	1831.42	85.8926	81.4218	0.0247526	0.0016454	0.0233538	3.14583e-05	0.515635	0.0543348		disease resistance protein (TIR-NBS class), putative; similar to disease resistance protein (TIR-NBS-LRR class), putative [Arabidopsis thaliana] (TAIR:AT1G56540.1); similar to disease resistance-like protein 9 [Brassica rapa] (GB:AAV88086.1); contains InterPro domain Disease resistance protein; (InterPro:IPR000767); contains InterPro domain Toll-Interleukin receptor; (InterPro:IPR000157); contain…
TNL-H	100	AT1G56520.1	2408.64	2427.19	2080.93	2442.59	0.866364	0.0219173	1.01799	0.436667	0.990349	0.488672		disease resistance protein (TIR-NBS-LRR class), putative; similar to disease resistance protein (TIR-NBS-LRR class), putative [Arabidopsis thaliana] (TAIR:AT1G56510.1); similar to RLM1 (RESISTANCE TO LEPTOSPHAERIA MACULANS 1), ATP binding / protein binding / transmembrane receptor [Arabidopsis thaliana] (TAIR:AT1G64070.1); similar to disease resistance protein (TIR-NBS-LRR class), putative [Arabi…
	101	AT1G56540.1	1302.36	1403.6	1871.38	1447.02	1.45865	0.076361	1.12739	0.2787	1.09591	0.352812		disease resistance protein (TIR-NBS-LRR class), putative; similar to disease resistance protein (TIR-NBS-LRR class), putative [Arabidopsis thaliana] (TAIR:AT2G16870.1); similar to disease resistance protein (TIR-NBS-LRR class), putative [Arabidopsis thaliana] (TAIR:AT1G56510.1); similar to disease resistance protein (TIR-NBS-LRR class), putative [Arabidopsis thaliana] (TAIR:AT1G56520.1); similar …
	102	AT1G56510.1	2855.28	2696.1	35.1322	39.7599	0.0122788	0.00358537	0.0140165	0.0001578	0.91698	0.431399	(WRR4) WHITE RUST RESISTANCE 4	TIR-NB-LRR protein that confers resistance to four races of Albugo candida.
	103	AT4G14370.1	218.644	241.835	302.06	217.898	1.34591	0.140985	0.99836	0.479517	1.1084	0.111478		disease resistance protein (TIR-NBS-LRR class), putative; similar to disease resistance protein (TIR-NBS-LRR class), putative [Arabidopsis thaliana] (TAIR:AT2G16870.1); similar to regulator of chromosome condensation (RCC1) family protein [Arabidopsis thaliana] (TAIR:AT3G23270.1); similar to disease resistance protein (TIR-NBS-LRR class), putative [Arabidopsis thaliana] (TAIR:AT5G38850.1); simila…
	104	AT5G38850.1	1698.64	1424.23	1128.78	1318.34	0.66998	0.0416646	0.782611	0.0412747	0.838619	0.182432		disease resistance protein (TIR-NBS-LRR class), putative; similar to disease resistance protein (TIR-NBS-LRR class), putative [Arabidopsis thaliana] (TAIR:AT2G16870.1); similar to disease resistance protein (TIR-NBS-LRR class), putative [Arabidopsis thaliana] (TAIR:AT1G63870.1); similar to disease resistance protein (TIR-NBS-LRR class), putative [Arabidopsis thaliana] (TAIR:AT5G58120.1); similar …
	105	AT1G63740.1	1892.26	1735.03	1992.55	2179.6	1.0583	0.332072	1.16741	0.123628	0.928952	0.268837		disease resistance protein (TIR-NBS-LRR class), putative; similar to disease resistance protein (TIR-NBS-LRR class), putative [Arabidopsis thaliana] (TAIR:AT1G63730.1); similar to disease resistance protein (TIR-NBS-LRR class), putative [Arabidopsis thaliana] (TAIR:AT2G16870.1); similar to disease resistance protein (TIR-NBS-LRR class), putative [Arabidopsis thaliana] (TAIR:AT5G58120.1); similar …
	106	AT5G58120.1	6908.11	6229.08	4125.8	3761.53	0.599489	0.0142406	0.544553	0.00302663	0.890507	0.335725		disease resistance protein (TIR-NBS-LRR class), putative; similar to disease resistance protein (TIR-NBS-LRR class), putative [Arabidopsis thaliana] (TAIR:AT1G63730.1); similar to disease resistance protein (TIR-NBS-LRR class), putative [Arabidopsis thaliana] (TAIR:AT1G63870.1); similar to ATP binding / nucleoside-triphosphatase/ nucleotide binding / protein binding / transmembrane receptor [Arab…
	107	AT1G63730.1	379.821	359.281	444.358	527.548	1.1884	0.0624081	1.42432	0.0362531	0.96304	0.400361		disease resistance protein (TIR-NBS-LRR class), putative; similar to disease resistance protein (TIR-NBS-LRR class), putative [Arabidopsis thaliana] (TAIR:AT2G16870.1); similar to disease resistance protein (TIR-NBS-LRR class), putative [Arabidopsis thaliana] (TAIR:AT1G63740.1); similar to disease resistance protein (TIR-NBS-LRR class), putative [Arabidopsis thaliana] (TAIR:AT5G58120.1); similar …
	108	AT1G63750.1	3146.63	3678.67	2012.18	1464.56	0.636833	0.0211754	0.462513	0.000425011	1.16923	0.0873143		ATP binding / nucleoside-triphosphatase/ nucleotide binding / protein binding; similar to disease resistance protein (TIR-NBS-LRR class), putative [Arabidopsis thaliana] (TAIR:AT1G63870.1); similar to disease resistance protein (TIR-NBS-LRR class), putative [Arabidopsis thaliana] (TAIR:AT5G58120.1); similar to disease resistance protein (TIR-NBS-LRR class), putative [Arabidopsis thaliana] (TAIR:A…
	109	AT1G63870.1	177.848	222.498	177.31	173.662	1.00019	0.490658	0.972856	0.426939	1.25776	0.0351785		disease resistance protein (TIR-NBS-LRR class), putative; similar to ATP binding / nucleoside-triphosphatase/ nucleotide binding / protein binding / transmembrane receptor [Arabidopsis thaliana] (TAIR:AT1G63750.3); similar to disease resistance protein (TIR-NBS-LRR class), putative [Arabidopsis thaliana] (TAIR:AT5G58120.1); similar to disease resistance protein (TIR-NBS-LRR class), putative [Arab…
	110	AT1G63860.1	1750.67	1732.85	66.238	64.8411	0.0383806	0.00837748	0.0375188	0.000800575	0.998184	0.478219		pseudogene, disease resistance protein, similar to disease resistance protein RPP1-WsC GB:AAC72979 (Arabidopsis thaliana)
	111	AT1G63880.1	6453.44	5270	282.535	287.089	0.0428547	0.00497121	0.0448448	0.000389001	0.813533	0.197801	RLM1	Encodes a TIR-NBS-LRR class of disease resistance protein effective against Leptosphaeria maculans.
	112	AT1G64070.1	62.6488	66.3487	36.9232	38.8316	0.601161	0.0518616	0.631919	0.0294011	1.07953	0.364212	(RLM1) RESISTANCE TO LEPTOSPHAERIA MACULANS 1	Encodes a TIR-NBS-LRR class of disease resistance protein effective against Leptosphaeria maculans.
	113	AT2G16870.1	336.52	413.691	368.611	435.786	1.09803	0.358453	1.28328	0.131818	1.23966	0.164861		disease resistance protein (TIR-NBS-LRR class), putative; similar to disease resistance protein (TIR-NBS-LRR class), putative [Arabidopsis thaliana] (TAIR:AT1G63870.1); similar to disease resistance protein (TIR-NBS-LRR class), putative [Arabidopsis thaliana] (TAIR:AT1G63880.1); similar to RLM1 (RESISTANCE TO LEPTOSPHAERIA MACULANS 1), ATP binding / protein binding / transmembrane receptor [Arabi…
The 113 TIB-NBS-LRR genes in the Arabidopsis genome was retrieved from Tan et al., 2007.
NimbleGen signal intensities for three biological replicates were used and the fold change in expression was calculated as the ratio of the average signal intensity relative to the wild-type.
Signal intensities were filtered by a 1.5-fold change (FC) and P <0.05 in a Student’s t-test. P values < 0.05 were shown in bold.
Yellow color and blue color denote significantly increased and decreased fold change (1.5 FC) in both OE7 and OE21 lines when compared with the WT
http://www.ncbi.nlm.nih.gov/sites/GDSbrowser?acc=GDS1734

## Sheet: snc1
Table S1e. Basal mRNA expression levels of snc1 signaling components in the leaf of 20-day-old plants before infection.
GENE	WT-mean	T-DNA-mean	OE7-mean	OE21-mean	OE7 FC	OE21 FC	Primary Gene Symbol
AT1G33520	11893	11821	4569	4766	0.39	0.4	(MOS2) MODIFIER OF SNC 1, 2
AT4G16890	897	958	120	134	0.12	0.15	(SNC1) SUPPRESSOR OF NPR1-1, CONSTITUTIVE 1
AT4G16960	226	240	49	72	0.22	0.31	SNC1-like
AT5G51630	1133	1211	36	37	0.03	0.03	SNC1-like
AT4G16940	114	122	47	55	0.41	0.47	SNC1-like
AT4G19500	9561	7856	68	79	0.01	0.01	SNC1-like
AT3G48090	7368	7799	2744	2870	0.37	0.39	(EDS1) ENHANCED DISEASE SUSCEPTIBILITY 1
AT4G39030	917	945	495	574	0.54	0.62	(EDS5) ENHANCED DISEASE SUSCEPTIBILITY 5
AT5G56030	8601	7332	977	1176	0.11	0.14	(HSP81-2) HEAT SHOCK PROTEIN 81-2
AT5G56010	17266	17269	9812	10275	0.57	0.59	(HSP81-3) HEAT SHOCK PROTEIN 81-3
At5g13320.1	419.646	387.143	1039.69	1390.28	2.48	3.31	(PBS3)
AT2G05940	2329.42	2502.91	1426.28	1692.7	0.61	0.73	(RIPK) RPM1‑INDUCED PROTEIN KINASE
AT3G44480	4271	4056	7350	6559	1.73	1.52	(RPP1) RECOGNITION OF PERONSPORA PARASITICA 1
AT4G16860	1924	1998	443	484	0.23	0.25	(RPP4) RECOGNITION OF PERONSPORA PARASITICA 1
AT5G45260	6770	7054	3442	3880	0.51	0.57	(RRS1) RESISTANT TO RALSTONIA SOLANACEARUM 1
AT5G45250	1893.63	1627.35	696.268	1104.17	0.37	0.68	(RPS4) RESISTANT TO P. SYRINGAE 4
AT1G12220	2124	1894	1143	1314	0.54	0.62	(RPS5) RESISTANT TO P. SYRINGAE 5
AT2G39140	10542	8272	9025	8430	0.86	0.79	(SVR1) SUPPRESSOR OF VARIEGATION 1
AT2G46340	18788	15724	12888	12375	0.69	0.66	(SPA1) SUPPRESSOR OF PHYA-105 1
AT5G15410	13066.4	11507.2	9312.13	10315.3	0.71	0.79	(DND1) defense no death 1
AT3G20600	1703	1514	1240	1377	0.72	0.81	(NDR1) NON RACE-SPECIFIC DISEASE RESISTANCE 1
AT3G11820	9391	8266	7374	7020	0.79	0.74	PEN1 (SYP121)
AT1G59870	21645	20615	14478	12674	0.67	0.58	(PEN3)
Eash line has three plant sample replicates. Only genes that are significantly (p<0.05) different between both OE lines and the WT are shown.
The following genes are not significantly (p>0.05) different between the lines:
ATHSP90.1, DND2, FLS2, ICS1, ICS2, MOS3, MOS4, MOS5, MOS6, MOS7, NHO1, NPR1, PAD3, PAD4, PBS1, PEN2, PEPR1, RAR1, RFO1, RIN1, RIN4, RLM1, RLM3, RPH1, RPM1, RPP5, RPP13, RPP27, RPS2, RPS3, RPS6, SAG101, SGT1A, SGT1B, SRFR1, TPL, TPR1, TPR2, TPR3, TPR4
Yellow color and blue color denote significantly increased and decreased fold change (1.5 FC) in both OE7 and OE21 lines when compared with the WT

## Sheet: PR
Table S1f. Basal mRNA expression levels of PR genes in the leaf of 20-day-old plants before infection.
Locus	Symbol	WT-mean	T-DNA-mean	OE7-mean	OE21-mean	FC OE7	P OE7	FC OE21	P OE21	FC T-DNA	P T-DNA	Name	1
AT1G75830	PDF1.1(PR-12)	270.065	308.143	259.563	198.265	0.937808	0.322126	0.733003	0.101786	1.15397	0.270545	(LCR67)	Predicted to encode a PR (pathogenesis-related) protein. Belongs to the plant defensin (PDF) family with the following members: At1g75830/PDF1.1, At5g44420/PDF1.2a, At2g26020/PDF1.2b, At5g44430/PDF1.2c, At2g26010/PDF1.3, At1g19610/PDF1.4, At1g55010/PDF1.
AT5G44420	PDF1.2a	1404.48	926.46	1243.22	1349.9	0.920713	0.273272	1.0044	0.435406	0.672224	0.146206	(PDF1.2)	Encodes an ethylene- and jasmonate-responsive plant defensin. mRNA levels are not responsive to salicylic acid treatment; although jasmonate and salicylic acid can act synergistically to enhance the expression of this gene. Belongs to the plant defensin (
AT2G26020	PDF1.2b	247.801	291.928	145.315	143.974	0.611523	0.0914682	0.60268	0.0792731	1.24062	0.261679	plant defensin 1.2b (PDF1.2b)	Predicted to encode a PR (pathogenesis-related) protein. Belongs to the plant defensin (PDF) family with the following members: At1g75830/PDF1.1, At5g44420/PDF1.2a, At2g26020/PDF1.2b, At5g44430/PDF1.2c, At2g26010/PDF1.3, At1g19610/PDF1.4, At1g55010/PDF1.
AT5G44430	PDF1.2c	1268.28	1068.36	1145.89	1203.17	0.903537	0.302517	0.953234	0.354267	0.786478	0.355762	plant defensin 1.2c (PDF1.2c)	Predicted to encode a PR (pathogenesis-related) protein. Belongs to the plant defensin (PDF) family with the following members: At1g75830/PDF1.1, At5g44420/PDF1.2a, At2g26020/PDF1.2b, At5g44430/PDF1.2c, At2g26010/PDF1.3, At1g19610/PDF1.4, At1g55010/PDF1.
AT2G26010	PDF1.3	625.728	367.653	409.096	437.395	0.660416	0.0820105	0.706573	0.0388602	0.583495	0.0526893	plant defensin 1.3 (PDF1.3)	Predicted to encode a PR (pathogenesis-related) protein. Belongs to the plant defensin (PDF) family with the following members: At1g75830/PDF1.1, At5g44420/PDF1.2a, At2g26020/PDF1.2b, At5g44430/PDF1.2c, At2g26010/PDF1.3, At1g19610/PDF1.4, At1g55010/PDF1.
AT1G19610	PDF1.4	224.96	348.199	244.943	236.894	1.07426	0.358671	1.04548	0.359817	1.55337	0.00990115		Predicted to encode a PR (pathogenesis-related) protein. Belongs to the plant defensin (PDF) family with the following members: At1g75830/PDF1.1, At5g44420/PDF1.2a, At2g26020/PDF1.2b, At5g44430/PDF1.2c, At2g26010/PDF1.3, At1g19610/PDF1.4, At1g55010/PDF1.
AT1G55010	PDF1.5	216.132	243.228	302.891	241.666	1.38634	0.134452	1.11819	0.20302	1.06681	0.399068	plant defensin 1.5 (PDF1.5)	Predicted to encode a PR (pathogenesis-related) protein. Belongs to the plant defensin (PDF) family with the following members: At1g75830/PDF1.1, At5g44420/PDF1.2a, At2g26020/PDF1.2b, At5g44430/PDF1.2c, At2g26010/PDF1.3, At1g19610/PDF1.4, At1g55010/PDF1.
AT2G02120	PDF2.1	178.057	227.318	309.21	272.723	1.73417	0.0344404	1.54081	0.00123916	1.27988	0.0837378		Predicted to encode a PR (pathogenesis-related) protein. Belongs to the plant defensin (PDF) family with the following members: At1g75830/PDF1.1, At5g44420/PDF1.2a, At2g26020/PDF1.2b, At5g44430/PDF1.2c, At2g26010/PDF1.3, At1g19610/PDF1.4, At1g55010/PDF1.
AT2G02100	PDF2.2	11985.4	11807.4	12105.2	11554.8	1.00945	0.456129	0.968962	0.366254	0.992279	0.439992	LOW-MOLECULAR-WEIGHT CYSTEINE-RICH 69 (LCR69)	Predicted to encode a PR (pathogenesis-related) protein. Belongs to the plant defensin (PDF) family with the following members: At1g75830/PDF1.1, At5g44420/PDF1.2a, At2g26020/PDF1.2b, At5g44430/PDF1.2c, At2g26010/PDF1.3, At1g19610/PDF1.4, At1g55010/PDF1.
AT2G02130	PDF2.3	12235.4	10612.2	11339.1	11764	0.928716	0.130218	0.954183	0.36496	0.869177	0.0515686	LOW-MOLECULAR-WEIGHT CYSTEINE-RICH 68 (LCR68)	Predicted to encode a PR (pathogenesis-related) protein. Belongs to the plant defensin (PDF) family with the following members: At1g75830/PDF1.1, At5g44420/PDF1.2a, At2g26020/PDF1.2b, At5g44430/PDF1.2c, At2g26010/PDF1.3, At1g19610/PDF1.4, At1g55010/PDF1.
AT1G61070	PDF2.4	89.4722	59.5917	393.202	451.845	4.17387	0.0444889	4.59971	0.0330072	0.668322	0.0444207	LOW-MOLECULAR-WEIGHT CYSTEINE-RICH 66 (LCR66)	Predicted to encode a PR (pathogenesis-related) protein. Belongs to the plant defensin (PDF) family with the following members: At1g75830/PDF1.1, At5g44420/PDF1.2a, At2g26020/PDF1.2b, At5g44430/PDF1.2c, At2g26010/PDF1.3, At1g19610/PDF1.4, At1g55010/PDF1.
AT5G63660	PDF2.5	607.105	793.975	547.122	472.291	0.899515	0.19385	0.784917	0.103198	1.3129	0.176877		Predicted to encode a PR (pathogenesis-related) protein. Belongs to the plant defensin (PDF) family with the following members: At1g75830/PDF1.1, At5g44420/PDF1.2a, At2g26020/PDF1.2b, At5g44430/PDF1.2c, At2g26010/PDF1.3, At1g19610/PDF1.4, At1g55010/PDF1.
AT2G02140	PDF2.6	37.5337	36.3913	44.6741	45.9149	1.19222	0.0125666	1.22121	0.0282946	0.971166	0.289306	LOW-MOLECULAR-WEIGHT CYSTEINE-RICH 72 (LCR72)	Predicted to encode a PR (pathogenesis-related) protein. Belongs to the plant defensin (PDF) family with the following members: At1g75830/PDF1.1, At5g44420/PDF1.2a, At2g26020/PDF1.2b, At5g44430/PDF1.2c, At2g26010/PDF1.3, At1g19610/PDF1.4, At1g55010/PDF1.
AT5G38330	PDF3.1	77.4137	72.4531	91.5536	86.6495	1.16507	0.226367	1.12546	0.211226	0.941779	0.339647	Low-molecular-weight cysteine-rich 80 (LCR80)	Encodes a member of a family of small,secreted, cysteine rich protein with sequence similarity to the PCP (pollen coat protein) gene family. Predicted to encode a PR (pathogenesis-related) protein. Belongs to the plant defensin (PDF) family with the fol
AT4G30070	PDF3.2	249.015	223.57	241.501	194.984	0.958728	0.450908	0.777977	0.175926	0.879702	0.390392	Low-molecular-weight cysteine-rich 59 (LCR59)	Encodes a member of a family of small,secreted, cysteine rich protein with sequence similarity to the PCP (pollen coat protein) gene family. Predicted to encode a PR (pathogenesis-related) protein. Belongs to the plant defensin (PDF) family with the fol
AT2G14610	PR1	65.5195	50.9111	53.0002	60.8338	0.828882	0.133821	0.938406	0.373754	0.7973	0.158
AT2G15010	PR13	201.266	181.158	201.227	204.642	0.976134	0.499474	1.00353	0.448615	0.874239	0.363368		Predicted to encode a PR (pathogenesis-related) protein. Belongs to the plant thionin (PR-13) family with the following members: At1g66100, At5g36910, At1g72260, At2g15010, At1g12663, At1g12660.
AG1G12660	PR13	628.538	817.866	640.526	434.735	0.994935	0.455979	0.708229	0.0871709	1.31469	0.222586		Predicted to encode a PR (pathogenesis-related) protein. Belongs to the plant thionin (PR-13) family with the following members: At1g66100, At5g36910, At1g72260, At2g15010, At1g12663, At1g12660.
AT1G66100	PR13	13460.7	17952.7	37.5209	43.0339	0.00281723	0.00553728	0.00318335	0.000353779	1.33844	0.114881		Predicted to encode a PR (pathogenesis-related) protein. Belongs to the plant thionin (PR-13) family with the following members: At1g66100, At5g36910, At1g72260, At2g15010, At1g12663, At1g12660.
AT1G12663	PR13	Not found
AT1G72260	PR13 (THI2.1)	424.104	352.574	435.209	440.092	1.00965	0.433102	1.03421	0.301526	0.828069	0.128573	THIONIN 2.1 (THI2.1)
AT5G36910	PR13 (THI2.2)	482.169	563.246	127.902	113.849	0.265641	0.0147259	0.238704	0.000889363	1.18111	0.122028	THIONIN 2.2 (THI2.2)	Encodes a thionin that is expressed at a low basal level in seedlings and shows circadian variation. Predicted to encode a PR (pathogenesis-related) protein. Belongs to the plant thionin (PR-13) family with the following members: At1g66100, At5g36910, A
AT2G38540	PR14(LTP1)	15342	19109	19238.3	21588.4	1.25137	0.131335	1.40318	0.0202244	1.25047	0.0262501	(LP1)	Non-specific lipid transfer protein. Binds calmodulin in a Ca2+-independent manner. Localized to the cell wall. Specifically expressed in L1 epidermal layer. Predicted to be a member of PR-14 pathogenesis-related protein family with the following members:
AT5G01870	PR14(LTP10)	98.4886	95.1809	126.849	176.012	1.29955	0.0949492	1.74671	0.0435412	0.971971	0.413077		Predicted to encode a PR (pathogenesis-related) protein. Belongs to the lipid transfer protein (PR-14) family with the following members: At2g38540/LTP1, At2g38530/LTP2, At5g59320/LTP3, At5g59310/LTP4, At3g51600/LTP5, At3g08770/LTP6, At2g15050/LTP7, At
AT4G33355	PR14(LTP11)	293.09	320.698	518.593	620.612	1.77985	0.00148636	2.09207	0.00884141	1.10095	0.181082		Predicted to encode a PR (pathogenesis-related) protein. Belongs to the lipid transfer protein (PR-14) family with the following members: At2g38540/LTP1, At2g38530/LTP2, At5g59320/LTP3, At5g59310/LTP4, At3g51600/LTP5, At3g08770/LTP6, At2g15050/LTP7, At
AT3G51590	PR14(LTP12)	136.909	199.939	185.895	339.246	1.28899	0.238859	2.08727	0.100175	1.40056	0.240835	LIPID TRANSFER PROTEIN 12 (LTP12)	Encodes a member of the lipid transfer protein family. Proteins of this family are generally small (~9 kD), basic, expressed abundantly and contain eight Cys residues. The proteins can bind fatty acids and acylCoA esters and can transfer several differe
AT5G44265	PR14(LTP13)	Not found
AT5G62065	PR14(LTP14)	Not found
AT4G08530	PR14(LTP15)	78.7703	78.7747	51.2723	71.9508	0.653204	0.0132568	0.910603	0.212866	1.00347	0.499705		Predicted to encode a PR (pathogenesis-related) protein. Belongs to the lipid transfer protein (PR-14) family with the following members: At2g38540/LTP1, At2g38530/LTP2, At5g59320/LTP3, At5g59310/LTP4, At3g51600/LTP5, At3g08770/LTP6, At2g15050/LTP7, At
AT2G38530	PR14(LTP2)	1639.02	1795.17	703.375	840.727	0.429274	0.00405855	0.509192	0.00454483	1.10248	0.183415	LIPID TRANSFER PROTEIN 2 (LTP2)	Involved in lipid transfer between membranes. Belongs to a family of Lipid transfer proteins. Sequence similarity to other plant/Arabidopsis LPT genes but highest similarity to LPT1. Stress and pathogen-inducible motifs found in the upstream region. Expre
AT5G59320	PR14(LTP3)	70.8144	77.9207	3459.72	3664.06	47.6322	0.0123589	28.0988	0.0653186	1.09735	0.235689	LIPID TRANSFER PROTEIN 3 (LTP3)	Predicted to encode a PR (pathogenesis-related) protein. Belongs to the lipid transfer protein (PR-14) family with the following members: At2g38540/LTP1, At2g38530/LTP2, At5g59320/LTP3, At5g59310/LTP4, At3g51600/LTP5, At3g08770/LTP6, At2g15050/LTP7, At
AT5G59310	PR14(LTP4)	216.967	191.123	4071.83	3997.18	19.857	0.0013387	11.9757	0.0568906	0.924858	0.348205	LIPID TRANSFER PROTEIN 4 (LTP4)	The only PR-14 protein that is strongly upregulated during P. syringae and B. cinerea infection. Encodes a member of the lipid transfer protein family. Proteins of this family are generally small (~9 kD), basic, expressed abundantly and contain eight Cys
AT3G51600	PR14(LTP5)	25466	24033.3	19695	19812.6	0.773609	0.0180453	0.774222	0.0183926	0.944942	0.128513	Lipid transfer protein 5 (LTP5)	Predicted to encode a PR (pathogenesis-related) protein. Belongs to the lipid transfer protein (PR-14) family with the following members: At2g38540/LTP1, At2g38530/LTP2, At5g59320/LTP3, At5g59310/LTP4, At3g51600/LTP5, At3g08770/LTP6, At2g15050/LTP7, At
AT3G08770	PR14(LTP6)	5681.55	5416.48	6793.29	6499.53	1.15237	0.183002	1.15182	0.105953	0.930271	0.439625	(LTP6)	Predicted to encode a PR (pathogenesis-related) protein. Belongs to the lipid transfer protein (PR-14) family with the following members: At2g38540/LTP1, At2g38530/LTP2, At5g59320/LTP3, At5g59310/LTP4, At3g51600/LTP5, At3g08770/LTP6, At2g15050/LTP7, At
AT2G15050	PR14(LTP7)	5146.58	6034.42	666.327	848.068	0.12519	0.00599652	0.164516	0.000260107	1.17922	0.0790866	(LTP)	Predicted to encode a PR (pathogenesis-related) protein. Belongs to the lipid transfer protein (PR-14) family with the following members: At2g38540/LTP1, At2g38530/LTP2, At5g59320/LTP3, At5g59310/LTP4, At3g51600/LTP5, At3g08770/LTP6, At2g15050/LTP7, At
AT2G18370	PR14(LTP8)	159.788	190.292	171.924	147.609	1.06244	0.218879	0.903637	0.367189	1.20128	0.155488		Predicted to encode a PR (pathogenesis-related) protein. Belongs to the lipid transfer protein (PR-14) family with the following members: At2g38540/LTP1, At2g38530/LTP2, At5g59320/LTP3, At5g59310/LTP4, At3g51600/LTP5, At3g08770/LTP6, At2g15050/LTP7, At
AT2G15325	PR14(LTP9)	49.8184	48.3869	80.5285	76.1529	1.62666	0.0234115	1.51109	0.0512687	0.978918	0.412875		Predicted to encode a PR (pathogenesis-related) protein. Belongs to the lipid transfer protein (PR-14) family with the following members: At2g38540/LTP1, At2g38530/LTP2, At5g59320/LTP3, At5g59310/LTP4, At3g51600/LTP5, At3g08770/LTP6, At2g15050/LTP7, At
AT3G57260	PR2	358.167	341.368	254.331	430.14	0.703912	0.00507236	1.21349	0.18498	0.953096	0.43411	BETA-1,3-GLUCANASE 2 (BGL2)
AT3G12500	PR3	147.404	127.742	148.397	281.558	1.01908	0.485039	1.95031	0.0136753	0.872789	0.325992	ARABIDOPSIS THALIANA BASIC CHITINASE (ATHCHIB)
AT3G04720	PR4	1042.29	789.939	328.332	726.114	0.32076	0.0195814	0.703728	0.0668181	0.705085	0.28808	PATHOGENESIS-RELATED 4 (PR4)
AT1G75040	PR5	1887.32	913.902	1246.63	1682.91	0.649661	0.0129767	0.891389	0.113316	0.468645	0.0555998	PATHOGENESIS-RELATED GENE 5 (PR5)
AT5G43580	PR6-type	42.2017	39.5695	47.9623	62.5352	1.13986	0.0820002	1.48057	0.00564261	0.938596	0.254598	Predicted to encode a PR (pathogenesis-related) peptide that belongs to the PR-6 proteinase inhibitor family. Six putative PR-6-type protein encoding genes are found in Arabidopsis: At2g38900, At2g38870, At5g43570, At5g43580, At3g50020 and At3g46860.
AT5G43570	PR6-type	170.546	151.704	173.456	189.311	1.03308	0.43171	1.07016	0.363832	0.901053	0.266326	Predicted to encode a PR (pathogenesis-related) peptide that belongs to the PR-6 proteinase inhibitor family. Six putative PR-6-type protein encoding genes are found in Arabidopsis: At2g38900, At2g38870, At5g43570, At5g43580, At3g50020 and At3g46860.
AT3G46860	PR6-type	65.1766	57.6202	76.5629	66.6673	1.17818	0.08511	1.01615	0.45149	0.893752	0.206767	Predicted to encode a PR (pathogenesis-related) peptide that belongs to the PR-6 proteinase inhibitor family. Six putative PR-6-type protein encoding genes are found in Arabidopsis: At2g38900, At2g38870, At5g43570, At5g43580, At3g50020 and At3g46860.
AT3G50020	PR6-type	309.17	272.028	336.212	272.501	1.07205	0.22129	0.873125	0.256483	0.890328	0.198235	Predicted to encode a PR (pathogenesis-related) peptide that belongs to the PR-6 proteinase inhibitor family. Six putative PR-6-type protein encoding genes are found in Arabidopsis: At2g38900, At2g38870, At5g43570, At5g43580, At3g50020 and At3g46860.
AT2G38900	PR6-type	231.662	245.624	210.458	187.671	0.896457	0.297308	0.783136	0.189899	1.07082	0.321345	Predicted to encode a PR (pathogenesis-related) peptide that belongs to the PR-6 proteinase inhibitor family. Six putative PR-6-type protein encoding genes are found in Arabidopsis: At2g38900, At2g38870, At5g43570, At5g43580, At3g50020 and At3g46860.
AT2G38870	PR6-type	8121.77	6465.71	5517.16	5750.9	0.681817	0.0170251	0.708139	0.00971062	0.799181	0.0414846	Predicted to encode a PR (pathogenesis-related) peptide that belongs to the PR-6 proteinase inhibitor family. Six putative PR-6-type protein encoding genes are found in Arabidopsis: At2g38900, At2g38870, At5g43570, At5g43580, At3g50020 and At3g46860.
NimbleGen signal intensities for three biological replicates were used and the fold change in expression was calculated as the ratio of the average signal intensity relative to the wild-type.
Signal intensities were filtered by a 1.5-fold change (FC) and P <0.05 in a Student’s t-test. P values < 0.05 were shown in bold.
Yellow color and blue color denote significantly increased and decreased fold change (1.5 FC) in both OE7 and OE21 lines when compared with the WT

## Sheet: JA responsive gene
Table S1g. Basal mRNA expression levels of JA downstream genes in the leaf of 20-day-old plants before infection.
ACCESSION	Name	WT-mean	T-DNA-mean	OE7-mean	OE21-mean	FC OE7	P OE7	FC OE21	P OE21	FC T-DNA	P T-DNA	Primary Gene Symbol	Gene Model Description
At1g19180	JAZ1	2410	1933	2504	1985	1.03892	0.502363	0.823378	0.0891982	0.801911	0.206161	JAZ1 is a nuclear-localized protein involved in jasmonate signaling. JAZ1 transcript levels rise in response to a jasmonate stimulus. JAZ1 can interact with the COI1 F-box subunit of an SCF E3 ubiquitin ligase in a yeast-two-hybrid assay only in the presence of jasmonate-isoleucine (JA-ILE) or coronatine. Application of jasmonate methyl ester to Arabidopsis roots reduces the levels of a JAZ1:GUS …
At1g74950	JAZ2	1902	1932	2352	2305	1.23621	0.00485062	1.21154	0.0123507	1.01551	0.84636	JAZ2/TIFY10B (JASMONATE-ZIM-DOMAIN PROTEIN 2); Identical to Protein TIFY 10B (TIFY10B) [Arabidopsis Thaliana] (GB:Q9S7M2;GB:Q8LBU1); similar to JAZ1/TIFY10A (JASMONATE-ZIM-DOMAIN PROTEIN 1), protein binding [Arabidopsis thaliana] (TAIR:AT1G19180.1); similar to unknown [Populus trichocarpa x Populus deltoides] (GB:ABK96213.1); contains InterPro domain ZIM (InterPro:IPR010399)
At3g17860	JAZ3	2587	2361	2940	2993	1.13636	0.316512	1.1567	0.12937	0.912375	0.212401	JAZs are direct targets of the SCFCOI1 E3 ubiquitin-ligase and JA treatment induces their proteasome-mediated degradation. Furthermore, JAI3 negatively regulates the key transcriptional activator of JA responses, AtMYC2. The C-terminal portion of JAZ3, including the Jas domain, appears to be important for JAZ3-COI1 binding in the presence of coronatine.
At1g48500	JAZ4	358	351	334	426	0.931286	0.737917	1.18948	0.479835	0.978514	0.909145	JAZ4/TIFY6A (JASMONATE-ZIM-DOMAIN PROTEIN 4); Identical to Protein TIFY 6A (TIFY6A) [Arabidopsis Thaliana] (GB:Q58G47;GB:Q9LP75); similar to JAI3/JAZ3/TIFY6B (JASMONATE-ZIM-DOMAIN PROTEIN 3) [Arabidopsis thaliana] (TAIR:AT3G17860.1); similar to hypothetical protein [Solanum tuberosum] (GB:BAD04851.1); contains InterPro domain ZIM (InterPro:IPR010399)
At1g17380	JAZ5	591	552	738	744	1.24922	0.165362	1.25818	0.0491582	0.934344	0.665333	JAZ5/TIFY11A (JASMONATE-ZIM-DOMAIN PROTEIN 5); Identical to Protein TIFY 11A (TIFY11A) [Arabidopsis Thaliana] (GB:Q9LDU5;GB:Q8LAR9); similar to JAZ6/TIFY11B (JASMONATE-ZIM-DOMAIN PROTEIN 6) [Arabidopsis thaliana] (TAIR:AT1G72450.1); similar to unnamed protein product [Vitis vinifera] (GB:CAO65210.1); contains InterPro domain ZIM (InterPro:IPR010399)
At1g72450	JAZ6	3874	4495	4987	6118	1.2875	0.00599152	1.57935	0.0111749	1.16047	0.403156	JAZ6 transcript levels rise in response to a jasmonate stimulus and a GFP:JAZ6 fusion protein localizes to the nucleus. Application of jasmonate methyl ester to Arabidopsis roots reduces the levels of a JAZ6:GUS fusion protein, presumably by stimulating ubiquitin-proteasome-mediated degradation.
At2g34600	JAZ7	94	95	108	98	1.15943	0.32688	1.0428	0.369001	1.01047	0.789248	JAZ7/TIFY5B (JASMONATE-ZIM-DOMAIN PROTEIN 7); Identical to Protein TIFY 5B (TIFY 5B) [Arabidopsis Thaliana] (GB:O64687); similar to JAZ8/TIFY5A (JASMONATE-ZIM-DOMAIN PROTEIN 8) [Arabidopsis thaliana] (TAIR:AT1G30135.1); similar to hypothetical protein [Vitis vinifera] (GB:CAN62787.1); contains InterPro domain ZIM (InterPro:IPR010399)
At1g70700	JAZ9	11302	9528	11453	12773	1.01333	0.886353	1.13015	0.121217	0.843034	0.161839	JAZ9 is a protein presumed to be involved in jasmonate signaling. JAZ9 transcript levels rise in response to a jasmonate stimulus. JAZ9 can interact with the COI1 F-box subunit of an SCF E3 ubiquitin ligase in a yeast-two-hybrid assay only in the presence of jasmonate-isoleucine (JA-ILE) or coronatine. The Jas domain appears to be important for JAZ9-COI1 interactions in the presence of coronatine…
At5g13220	JAZ10	270	312	382	442	1.4134	0.0728865	1.63311	0.0131285	1.15424	0.341396	JAS1/JAZ10/TIFY9 (JASMONATE-ZIM-DOMAIN PROTEIN 10); Identical to Protein TIFY 9 (TIFY9) [Arabidopsis Thaliana] (GB:Q93ZM9;GB:Q3E9I1;GB:Q3E9I2;GB:Q9LYV4); similar to JAZ1/TIFY10A (JASMONATE-ZIM-DOMAIN PROTEIN 1), protein binding [Arabidopsis thaliana] (TAIR:AT1G19180.1); similar to unnamed protein product [Vitis vinifera] (GB:CAO70058.1); contains InterPro domain ZIM (InterPro:IPR010399)
At3g43440	JAZ11	936	868	1324	1425	1.4144	0.00738927	1.52156	0.00356586	0.927249	0.588404	JAZ11/TIFY3A (JASMONATE-ZIM-DOMAIN PROTEIN 11); Identical to Protein TIFY 3A (TIFY3A) [Arabidopsis Thaliana] (GB:Q9M246); similar to JAZ12/TIFY3B (JASMONATE-ZIM-DOMAIN PROTEIN 12) [Arabidopsis thaliana] (TAIR:AT5G20900.1); similar to ZIM motif-containing protein [Triticum aestivum] (GB:ABK63978.1); similar to OSJNBa0060D06.16 [Oryza sativa (japonica cultivar-group)] (GB:CAE03550.1); similar to Os…
At5g20900	JAZ12	4254	3997	3778	4163	0.887937	0.435616	0.978556	0.852421	0.939532	0.693262	JAZ12/TIFY3B (JASMONATE-ZIM-DOMAIN PROTEIN 12); Identical to Protein TIFY 3B (TIFY3B) [Arabidopsis Thaliana] (GB:Q9C5K8); similar to JAZ11/TIFY3A (JASMONATE-ZIM-DOMAIN PROTEIN 11) [Arabidopsis thaliana] (TAIR:AT3G43440.1); similar to ZIM [Medicago truncatula] (GB:ABN08340.1); contains InterPro domain ZIM (InterPro:IPR010399)
At1g32640	MYC2	7573	8287	9521	7632	1.2573	0.10525	1.00784	0.950866	1.09426	0.583639	Encodes a MYC-related transcriptional activator with a typical DNA binding domain of a basic helix-loop-helix leucine zipper motif. Binds to an extended G-Box promoter motif. Its transcription is induced by dehydration stress and ABA treatment. Negative regulator of blue lightediated photomorphogenic growth and blue and far-red-lightegulated gene expression. Positive regulator of lateral root f…
At5g46760	MYC3	12036	11428	9759	11165	0.810789	0.0695548	0.92763	0.153091	0.949506	0.411045	basic helix-loop-helix (bHLH) family protein; similar to basic helix-loop-helix (bHLH) family protein [Arabidopsis thaliana] (TAIR:AT4G17880.1); similar to basic helix-loop-helix (bHLH) family transcription factor [Brassica oleracea] (GB:ABD65632.1); contains InterPro domain Basic helix-loop-helix dimerisation region bHLH; (InterPro:IPR001092); contains InterPro domain Helix-loop-helix DNA-bindin…
At4g17880	MYC4	7677	8636	8527	7659	1.11063	0.443226	0.997659	0.989296	1.12483	0.488759	basic helix-loop-helix (bHLH) family protein; similar to basic helix-loop-helix (bHLH) family protein [Arabidopsis thaliana] (TAIR:AT5G46760.1); similar to basic helix-loop-helix (bHLH) family transcription factor [Brassica oleracea] (GB:ABD65632.1); contains InterPro domain Basic helix-loop-helix dimerisation region bHLH; (InterPro:IPR001092); contains InterPro domain Helix-loop-helix DNA-bindin…
At5g24770	VSP2	3912	7353	5409	4016	1.87946	0.439065	1.38263	0.955072	1.02663	0.279047	Has acid phosphatase activity dependent on the presence of divalent cations (Mg2+, Co2+, Zn2+, Mn2+) and anti-insect activity. Insects fed with the protein show a retarded development. Induced in response to abscisic acid, jasmonic acid, salt, water deficiency and wounding.
NimbleGen signal intensities for three biological replicates were used and the fold change in expression was calculated as the ratio of the average signal intensity relative to the wild-type.
Signal intensities were filtered by a 1.5-fold change (FC) and P <0.05 in a Student’s t-test. P values < 0.05 were shown in bold.
